# Supplementary material for: Widely Targeted Metabolic Profiling Reveals Differences in Polyphenolic Metabolites during Rosa xanthina f. spontanea Fruit Development and Ripening
Source: Metabolites. 2022 May 13;12(5):438. doi: 10.3390/metabo12050438 (PMC9147897; doi:10.3390/metabo12050438)
Supplement: Supplementary file 1 [file metabolites-12-00438-s001.zip › supplementary table.xlsx]

## Sheet: Supplementary table 1
Supplementary Table S1. List and characteristics of the metabolites identified and quantified in the rose hips.
Index	Q1 (Da)	Q3 (Da)	Molecular Weight (Da)	Formula	Ionization model	Compounds	Class I	Class II	CAS	G1	G2	G3	R1	R2	R3	P1	P2	P3	cpd_ID	kegg_map
pmf0096	88.99	70.9	89.995	C2H2O4	[M-H]-	Oxalic acid	Phenolic acids	Phenolic acids	144-62-7	7503.8	50334	84766	66574	57903	29871	73020	20873	34543	C00209	ko00230,ko00630,ko01100
mws0628	121.03	92	122.037	C7H6O2	[M-H]-	4-Hydroxybenzaldehyde	Phenolic acids	Phenolic acids	123-08-0	324540	944200	463450	264790	447630	228900	122820	244500	146650	C00633	ko01100
pme0241	123.04	79	122.037	C7H6O2	[M+H]+	Benzoic acid	Phenolic acids	Phenolic acids	65-85-0	59766	29448	53818	76615	108040	60621	42633	75461	89497	C00180	ko00360,ko01100,ko01110
ML10179289	105.07	77.04	122.073	C8H10O	[M-H2O+H]+	2-Phenylethanol	Phenolic acids	Phenolic acids	60-12-8	9	9	9	1947100	1872000	2079300	5566400	8378900	5919300	C05853	ko00360
Lmgn001670	137.03	108.02	138.032	C7H6O3	[M-H]-	Salicylic acid	Phenolic acids	Phenolic acids	69-72-7	33738	108180	73678	22428	58968	34614	47488	39727	9	C00805	ko00360,ko01100,ko01110,ko04075
pme2828	140	99	139.027	C6H5NO3	[M+H]+	4-Nitrophenol	Phenolic acids	Phenolic acids	100-02-7	438020	508120	383980	710420	522060	561550	500280	182060	377970	C00870	--
pmp001285	149.02	65.04	148.016	C8H4O3	[M+H]+	Phthalic anhydride	Phenolic acids	Phenolic acids	85-44-9	229680	270790	276230	293790	306810	298890	289940	281110	288430	--	--
mws2213	147.05	77.01	148.052	C9H8O2	[M-H]-	Cinnamic acid	Phenolic acids	Phenolic acids	140-10-3	10725	5065.2	19080	69445	110420	32625	2949.1	109320	41929	C00423	ko00130,ko00360,ko00940,ko00998,ko01100,ko01110
mws1024	147.05	129	148.052	C9H8O2	[M-H]-	p-Coumaraldehyde	Phenolic acids	Phenolic acids	2538-87-6	13239	93936	12577	9459.5	20599	13380	34918	18856	9	C05608	ko00940,ko01100,ko01110
MWSmce283	149.07	92.03	150.068	C9H10O2	[M-H]-	4'-Hydroxypropiophenone	Phenolic acids	Phenolic acids	70-70-2	31259	86725	47351	16861	50546	12860	10224	10333	8091.4	C13342	--
MWSmce040	153.05	65.04	152.047	C8H8O3	[M+H]+	Isovanillin	Phenolic acids	Phenolic acids	621-59-0	110790	246290	101470	52138	88752	23834	57431	19276	7124.7	--	--
mws0458	151.04	136	152.047	C8H8O3	[M-H]-	Vanillin	Phenolic acids	Phenolic acids	121-33-5	622340	2083900	878410	404420	723150	298430	346140	278580	181440	C00755	ko00998,ko01100,ko01110
mws0183	153.02	109.03	154.027	C7H6O4	[M-H]-	3,4-Dihydroxybenzoic acid (Protocatechuic acid)	Phenolic acids	Phenolic acids	99-50-3	288880	352670	581730	417050	343790	216070	197350	335030	401520	C00230	ko01100,ko01110
Hmqn002118	161.02	133.03	162.032	C9H6O3	[M-H]-	7-Hydroxycoumarin	Lignans and Coumarins	Lignans	93-35-6	201670	255240	494240	122130	204270	131640	53890	148190	68540	C09315	ko00940,ko01110
pmf0440	163.08	91.1	162.068	C10H10O2	[M+H]+	4-MethoxycinnaMaldehyde	Phenolic acids	Phenolic acids	1963-36-6	14559	19117	14288	18269	24385	15897	18228	15696	19361	C10475	--
Lmbn002648	163.04	119.05	164.047	C9H8O3	[M-H]-	α-Hydroxycinnamic Acid	Phenolic acids	Phenolic acids	5801-57-0	249510	130790	338610	1063400	481440	508290	90136	4345600	1234800	C02763	ko00360,ko01100
Lmmn001643	163.04	119.05	164.047	C9H8O3	[M-H]-	2-Hydroxycinnamic acid	Phenolic acids	Phenolic acids	583-17-5	365070	218610	457430	1498700	695260	788240	174930	6085900	916430	C01772	ko00360,ko00940,ko01100,ko01110
pme1439	165.05	119	164.047	C9H8O3	[M+H]+	p-Coumaric acid	Phenolic acids	Phenolic acids	501-98-4	38151	8371.8	39286	121540	43402	118180	36771	458080	102130	C00811	ko00130,ko00350,ko00940,ko00950,ko00998,ko01100,ko01110
pme3083	164.04	120	165.043	C8H7NO3	[M-H]-	2-(Formylamino)benzoic acid	Phenolic acids	Phenolic acids	3342-77-6	134760	109220	137580	826360	680820	372400	190850	5249200	637630	C05653	ko00380,ko01100
pme0282	165.02	77.04	166.027	C8H6O4	[M-H]-	Phthalic acid	Phenolic acids	Phenolic acids	88-99-3	285830	323530	382580	170870	290410	247040	299960	381890	261030	C01606	ko01100,ko02010
pme0281	165.02	121.03	166.027	C8H6O4	[M-H]-	Terephthalic acid	Phenolic acids	Phenolic acids	100-21-0	4282800	4630200	4838200	3219000	3978500	3335200	4067200	5764600	4257000	C06337	ko01100
Lmgp002595	167.07	121.03	166.063	C9H10O3	[M+H]+	Acetovanillone	Phenolic acids	Phenolic acids	498-02-2	1828700	4614600	2164400	612710	705700	2597600	985120	669900	648580	C11380	--
Hmbp001276	169.05	65.03	168.042	C8H8O4	[M+H]+	Gallacetophenone	Phenolic acids	Phenolic acids	528-21-2	254920	219430	131750	350620	266320	210730	96403	31316	101570	--	--
mws0028	167.03	108.02	168.042	C8H8O4	[M-H]-	Vanillic acid	Phenolic acids	Phenolic acids	121-34-6	45774	75960	74011	129000	82628	67372	32948	9490	34515	C06672	--
Lmmp003042	169.05	123.04	168.042	C8H8O4	[M+H]+	Protocatechuic Acid Methyl Ester	Phenolic acids	Phenolic acids	2150-43-8	23977	27206	39050	34551	6979.8	39386	60294	12250	40057	--	--
Xmbp001692	171.03	81.03	170.022	C7H6O5	[M+H]+	2,4,6-Trihydroxybenzoic acid	Phenolic acids	Phenolic acids	83-30-7	740170	416860	400820	724090	1264300	593840	3212900	151660	333540	--	--
mws0024	169.01	125	170.022	C7H6O5	[M-H]-	Gallic acid	Phenolic acids	Phenolic acids	149-91-7	11369000	9289700	20871000	2642700	15494000	5519900	3619100	1463900	1636000	C01424	--
mws0009	179.07	91	178.063	C10H10O3	[M+H]+	Coniferaldehyde	Phenolic acids	Phenolic acids	20649-42-7	20354	44035	32160	14975	26196	7079	12464	3772.1	7123.3	C02666	ko00940,ko01100,ko01110
pmb2795	177	145	178.063	C10H10O3	[M-H]-	4-Methoxycinnamic acid	Phenolic acids	Phenolic acids	830-09-1	105750	65421	142170	108650	147430	93206	166420	4461000	146710	--	--
mws1195	179.07	147.1	178.063	C10H10O3	[M+H]+	p-Coumaric acid methyl ester	Phenolic acids	Phenolic acids	3943-97-3	100840	69392	139100	75553	102430	67395	95424	2897600	92822	--	--
Jmzn006005	177.06	117.04	178.063	C10H10O3	[M-H]-	3,4-Methylenedioxy cinnamyl alcohol	Lignans and Coumarins	Lignans	58095-76-4	254670	149090	359610	264360	372910	224010	382860	10223000	326160	--	--
mws2212	179.03	135.05	180.042	C9H8O4	[M-H]-	Caffeic acid	Phenolic acids	Phenolic acids	331-39-5	122500	243610	253070	909300	541220	284530	109490	1762000	670030	C01197	ko00940,ko01100,ko01110
mws0093	179.07	146	180.079	C10H12O3	[M-H]-	Coniferyl alcohol	Phenolic acids	Phenolic acids	458-35-5	324080	592350	316150	55280	234860	67816	15147	43110	14442	C00590	ko00940,ko00998,ko01100,ko01110
MWS2070	179.07	92.03	180.079	C10H12O3	[M-H]-	Propyl 4-hydroxybenzoate	Phenolic acids	Phenolic acids	94-13-3	5648.9	5822.9	9504.7	8796.9	4922.2	8815.1	6842.4	5659	7690.1	--	--
Lmbn004847	179.07	146.04	180.079	C10H12O3	[M-H]-	4-Methoxyphenylpropionic acid	Phenolic acids	Phenolic acids	-	98064	189430	120270	17502	72385	22566	4554.2	14784	2816.3	--	--
mws1350	181.05	151	182.058	C9H10O4	[M-H]-	Syringaldehyde; 4-Hydroxy-3,5-Dimethoxybenzaldehyde	Phenolic acids	Phenolic acids	134-96-3	169350	272900	410160	95309	133890	41341	43542	10349	35588	--	--
MWSmce230	183.03	124.02	184.037	C8H8O5	[M-H]-	Methyl gallate	Phenolic acids	Phenolic acids	99-24-1	23147000	18216000	24856000	9466900	21437000	13111000	15731000	2529300	3537000	--	--
HJN037	183.03	124.02	184.037	C8H8O5	[M-H]-	4-O-Methylgallic Acid	Phenolic acids	Phenolic acids	4319-02-2	28216000	22342000	28785000	11927000	26634000	15005000	20265000	3175500	4417300	--	--
MWSmce387	183.03	124.02	184.037	C8H8O5	[M-H]-	3-O-Methylgallic acid	Phenolic acids	Phenolic acids	3934-84-7	140700	155540	121580	59354	162940	175680	47093	30981	45274	C05616	--
MWSslk083	183.06	153.02	184.074	C9H12O4	[M-H]-	4-Hydroxy-3,5-dimethoxybenzyl alcohol	Phenolic acids	Phenolic acids	530-56-3	15578	24528	22906	5720.3	12334	9683.8	9741.8	2444.2	6516.2	--	--
pmn001492	187.1	123.1	188.041	C11H8O3	[M-H]-	Ayapin	Lignans and Coumarins	Coumarins	494-56-4	136850	71792	146730	122480	80234	89971	167190	99853	74805	C18078	--
MWSmce658	193.05	153.02	192.042	C10H8O4	[M+H]+	Noreugenin; 5,7-Dihydroxy-2-Methylchromone	Phenolic acids	Phenolic acids	1013-69-0	106530	54782	116460	46859	56659	30481	3168.8	24977	11913	C20462	--
pme0422	193.06	134	194.058	C10H10O4	[M-H]-	Isoferulic Acid	Phenolic acids	Phenolic acids	537-73-5	71437	98911	70691	107660	92678	43904	28162	217230	152110	C10470	--
MWSslk097	195.06	163.04	194.058	C10H10O4	[M+H]+	Dimethyl phthalate	Phenolic acids	Phenolic acids	131-11-3	51668	50943	64800	53317	49850	57748	66500	58302	54473	C11233	--
mws2208	195.06	177.1	194.058	C10H10O4	[M+H]+	Ferulic Acid	Phenolic acids	Phenolic acids	1135-24-6	171130	122300	20766	109150	28570	85793	30902	171750	21509	C01494	ko00940,ko01100,ko01110
Wmln000659	193.07	101.02	194.18	C10H10O4	[M-H]-	3-Methyl-4,8-dihydroxy-3,4-dihydroisocoumarin	Phenolic acids	Phenolic acids	33788-22-6	70895	70568	44174	117390	60305	87154	64007	69642	110720	--	--
mws1076	207.07	151	206.058	C11H10O4	[M+H]+	Scoparone	Lignans and Coumarins	Coumarins	120-08-1	323490	318270	301310	383240	71345	390500	76595	11977	196070	C09311	--
Lmln010063	205.16	189.13	206.167	C14H22O	[M-H]-	2,6-Di-tert-butylphenol	Phenolic acids	Phenolic acids	128-39-2	321590	345680	338150	353080	367070	377410	368940	356820	373250	--	--
Lmbn013410	205.16	189.13	206.167	C14H22O	[M-H]-	2,4-Di-Tert-Butylphenol	Phenolic acids	Phenolic acids	96-76-4	332620	359170	358800	394330	395090	413000	380570	394920	402410	--	--
pme3443	207.07	192	208.074	C11H12O4	[M-H]-	Sinapinaldehyde	Phenolic acids	Phenolic acids	4206-58-0	486500	690570	958850	150110	295450	118350	58342	26028	42199	C05610	ko00940,ko01100,ko01110
pmb2620	207.07	133.1	208.074	C11H12O4	[M-H]-	3,4-Dimethoxycinnamic acid	Phenolic acids	Phenolic acids	14737-89-4	11500	8583.1	15868	6876.9	11472	4510.6	7572.1	28614	11172	--	--
mws0853	209.08	179	210.089	C11H14O4	[M-H]-	Sinapyl alcohol	Phenolic acids	Phenolic acids	537-33-7	135320	166360	234850	28088	71376	31369	9	9	9	C02325	ko00940,ko01100,ko01110
Lmlp001416	213.08	167.07	212.069	C10H12O5	[M+H]+	Oresbiusin A	Phenolic acids	Phenolic acids	136749-45-6	391330	187460	91302	119620	139870	421360	244700	8146.8	26563	--	--
Cmsp002787	227.09	181.05	226.084	C11H14O5	[M+H]+	3,4'-Dihydroxy-3',5'-dimethoxypropiophenone	Phenolic acids	Phenolic acids	136196-47-9	353210	497060	252470	209240	81502	166220	99648	33897	79792	--	--
Lmyn000160	237.06	87.01	238.069	C8H14O8	[M-H]-	Mucic acid Dimethyl Ester	Phenolic acids	Phenolic acids	-	6019300	4151200	5100700	4250900	4498300	7323900	4858200	4080000	4676900	--	--
Zmln001312	247.03	191.04	248.032	C12H8O6	[M-H]-	Brevifolin[Geranium]	Phenolic acids	Phenolic acids	477-94-1	267010	92319	237310	85208	190380	152750	147070	26711	27636	--	--
mws0040	255.07	153	254.058	C15H10O4	[M+H]+	Chrysin	Flavonoids	Flavones	480-40-0	17257	15722	33652	27278	9876.3	12897	3246.4	21165	19505	C10028	ko00941
mws0789	255.07	151	256.074	C15H12O4	[M-H]-	Pinocembrin (Dihydrochrysin)	Flavonoids	Flavanones	480-39-7	11683	10836	28721	36494	6924.1	5664.2	9	7940.2	14387	C09827	ko00941
mws1662	269.08	226	268.074	C16H12O4	[M+H]+	Tectochrysin	Flavonoids	Flavones	520-28-5	6723.8	6218.8	13557	9662.1	5425.4	6428.5	2779	25839	16000	C11621	--
mws1175	271.1	167.04	270.089	C16H14O4	[M+H]+	Pinostrobin	Flavonoids	Flavanones	480-37-5	4562.8	13227	13563	4193.4	5072.5	4548.7	6208.6	21773	12986	C16419	ko00941
MWSHY0148	271.1	167.04	270.089	C16H14O4	[M+H]+	Cardamonin	Flavonoids	Flavones	18956-16-6	14562	19565	27728	17642	6271.5	6125.2	10430	7751.8	9755.9	--	--
pme2960	273.08	153	272.068	C15H12O5	[M+H]+	Naringenin chalcone	Flavonoids	Chalcones	73692-50-9	20678	12005	19228	56066	95165	58983	115580	10891	14881	C06561	ko00941,ko01100,ko01110
pme0376	271.06	151	272.068	C15H12O5	[M-H]-	Naringenin (5,7,4'-Trihydroxyflavanone)	Flavonoids	Flavanones	480-41-1	18391	48567	47330	93106	42807	21854	50058	94094	51827	C00509	ko00941,ko00943,ko01100,ko01110
mws0914	271.06	151	272.068	C15H12O5	[M-H]-	Pinobanksin	Flavonoids	Flavanonols	548-82-3	14387	16154	12510	45043	72167	34477	76320	9162.7	13453	C09826	ko00941
MWSHY0017	273.08	153.02	272.068	C15H12O5	[M+H]+	(±)-Naringenin; 4',5,7-Trihydroxyflavanone	Flavonoids	Flavones	67604-48-2	10897	22052	25799	44668	15823	7233.9	18610	49322	23908	--	--
pme3475	273.08	153	272.068	C15H12O5	[M+H]+	Butin	Flavonoids	Flavanones	492-14-8	6626.2	19880	20051	37494	28930	6580.3	22286	51887	28297	C09614	ko00941
MWSmce675	271.08	108.02	272.09	C12H16O7	[M-H]-	Arbutin	Phenolic acids	Phenolic acids	497-76-7	144310	240480	164950	96649	98754	177100	152130	158940	93435	C06186	ko00010
pme1201	273.08	167	274.084	C15H14O5	[M-H]-	Phloretin	Flavonoids	Chalcones	60-82-2	7009.2	4831.9	3936.1	11166	7800.2	3958.4	13523	24982	15534	C00774	ko00941,ko01110
MWSmce341	279.16	149.03	278.152	C16H22O4	[M+H]+	Butyl isobutyl phthalate	Phenolic acids	Phenolic acids	17851-53-5	20601000	22029000	21443000	23400000	23968000	22305000	22007000	22122000	22523000	--	--
Lmxp011770	279.16	149.02	278.152	C16H22O4	[M+H]+	Diisobutyl phthalate	Phenolic acids	Phenolic acids	84-69-5	19843000	21028000	21758000	22200000	24237000	22676000	22294000	21658000	22438000	C15205	--
Lmlp012720	279.16	149.02	278.152	C16H22O4	[M+H]+	Dibutyl phthalate	Phenolic acids	Phenolic acids	84-74-2	21379000	21865000	21870000	22407000	23968000	22634000	22002000	22389000	22062000	C14214	--
Lmhn002926	279.05	163.04	280.058	C13H12O7	[M-H]-	p-Coumaroylmalic acid	Phenolic acids	Phenolic acids	-	98945	137280	131420	22688	109780	22847	45802	1088400	46050	--	--
mws0129	285.08	270	284.068	C16H12O5	[M+H]+	Genkwanin (Apigenin 7-methyl ether)	Flavonoids	Flavones	437-64-9	1319.2	4128	28740	2870.4	5842.2	2048	654.73	2509.1	760.99	C10046	--
mws0918	283.06	268	284.068	C16H12O5	[M-H]-	Prunetin (5,4'-Dihydroxy-7-methoxyisoflavone)	Flavonoids	Isoflavones	552-59-0	9054.5	5759	175750	9988.4	23308	28993	5220.7	36199	11179	C10521	ko00943
mws1505	283.1	135	284.105	C17H16O4	[M-H]-	Phenethyl caffeate	Phenolic acids	Phenolic acids	104594-70-9	12975	11202	19685	20929	4974	5401.1	9	19418	21352	C10484	--
Lmyn001519	285.03	133.02	286.032	C11H10O9	[M-H]-	L-Malic acid-2-O-gallate	Phenolic acids	Phenolic acids	-	78857	310880	431210	6433.8	319110	85933	65580	14792	13601	--	--
MWSHY0051	287.06	153.02	286.048	C15H10O6	[M+H]+	Kaempferol (3,5,7,4'-Tetrahydroxyflavone)	Flavonoids	Flavonols	520-18-3	18369	15079	11040	41985	5299.7	7357	15140	3901.5	3345	C05903	ko00941,ko00944,ko01100,ko01110
MWSHY0089	287.09	167.03	286.084	C16H14O5	[M+H]+	5,4'-Dihydroxy-7-methoxyflavanone (Sakuranetin)	Flavonoids	Flavones	2957-21-3	6975.3	8586.7	60911	10474	10022	5234.7	2307.8	11159	4121.6	C09833	ko00941,ko01110
Cmsp008121	287.09	167.03	286.084	C16H14O5	[M+H]+	7-O-Methylnaringenin	Flavonoids	Flavones	-	11336	7336.3	48047	10402	10430	2335	1655.1	11503	5633.9	--	--
Lmsp004137	289.07	163.04	288.063	C15H12O6	[M+H]+	3,4,2',4',6'-Pentahydroxychalcone	Flavonoids	Chalcones	73692-51-0	55964	58326	41503	6742.9	54916	9	10487	9	27842	C15525	ko00941,ko01100
Hmhn000927	287.08	125.02	288.085	C12H16O8	[M-H]-	Phloroglucinol-1-O-β-D-glucopyranoside	Phenolic acids	Phenolic acids	-	5838.8	11261	13188	9196.1	4096.3	11720	29176	8183.6	6554.9	--	--
Lmyn003835	289.04	137.02	290.043	C14H10O7	[M-H]-	4-(3,4,5-Trihydroxybenzoxy)benzoic acid	Phenolic acids	Phenolic acids	-	301200	1361900	134240	1204400	634070	530330	971450	716250	1667800	--	--
mws0054	289.07	245	290.079	C15H14O6	[M-H]-	Catechin	Flavonoids	Flavanols	154-23-4	10171000	23221000	16498000	7633600	16992000	12185000	17007000	1822100	36987000	C06562	ko00941,ko01110
Lmhn004030	289.07	151.04	290.079	C15H14O6	[M-H]-	5,7,3',4',5'-Pentahydroxyflavan (Tricetiflavan)	Flavonoids	Flavanols	-	422280	1962000	171010	1735600	897060	790670	1747100	994260	2339900	--	--
MWSHY0174	291.09	139.04	290.079	C15H14O6	[M+H]+	Epicatechin	Flavonoids	Flavanols	490-46-0	2567800	8443300	699180	5666700	3533500	2753100	4693200	770690	4034600	C09727	ko00941,ko01100,ko01110
mws2120	291.01	247	292.022	C13H8O8	[M-H]-	Brevifolin carboxylic acid	Phenolic acids	Phenolic acids	18490-95-4	38546000	16340000	34533000	10017000	25512000	22620000	30683000	6347200	6578100	--	--
Lmhn102068	295.05	179.03	296.053	C13H12O8	[M-H]-	2-O-Caffeoylmalic acid	Phenolic acids	Phenolic acids	53755-04-7	234220	177940	171910	60857	144890	117540	87089	61929	58567	--	--
MWSHY0021	299.09	284.1	298.084	C17H14O5	[M+H]+	Apigenin-7,4'-dimethyl ether	Flavonoids	Flavones	5128-44-9	6760.3	6292.1	43694	6640.9	15763	6196.2	4095.6	8541.5	4049.6	C10019	--
Lmhn001386	299.04	167.03	300.048	C12H12O9	[M-H]-	Vnilloyltartaric acid	Phenolic acids	Phenolic acids	-	86943	81354	73224	32704	71127	69645	31393	3586	11146	--	--
mws0058	299.06	284	300.063	C16H12O6	[M-H]-	Diosmetin (5,7,3'-Trihydroxy-4'-methoxyflavone)	Flavonoids	Flavones	520-34-3	18085	29022	591220	38579	48157	27658	13203	74984	14777	C10038	--
pmp000548	301.07	286.04	300.063	C16H12O6	[M+H]+	Pratensein	Flavonoids	Isoflavones	2284-31-3	19555	39944	836050	51827	75699	32206	19361	88811	19893	C10520	ko00943
Lmjp004941	301.07	286.05	300.063	C16H12O6	[M+H]+	Rhamnocitrin (7-Methylkaempferol)	Flavonoids	Flavones	569-92-6	19985	51394	885380	44707	87543	36464	24049	118330	19102	C17059	--
MWSHY0069	301.07	286.05	300.063	C16H12O6	[M+H]+	Hispidulin (5,7,4'-Trihydroxy-6-methoxyflavone)	Flavonoids	Flavones	1447-88-7	17444	42426	941150	49687	78129	29455	23641	115040	22424	C10058	--
Zmhn001358	299.08	137.02	300.084	C13H16O8	[M-H]-	4-O-Glucosyl-4-hydroxybenzoic acid	Phenolic acids	Phenolic acids	-	1630200	2479100	915080	1361100	851750	2154200	1395000	629470	439060	--	--
Lmsn002247	299.08	137.02	300.085	C13H16O8	[M-H]-	1-O-Salicyloyl-β-D-glucose	Phenolic acids	Phenolic acids	60517-74-0	1289700	1946500	634640	1020000	559420	1788900	1221800	558080	251060	--	--
Hmtn001302	299.08	137.02	300.085	C13H16O8	[M-H]-	Glucosyloxybenzoic acid	Phenolic acids	Phenolic acids	-	734760	764780	941010	5547200	707400	790920	990170	7558700	536990	--	--
pmb3142	299.1	137.1	300.085	C13H16O8	[M-H]-	Salicylic acid-2-O-glucoside	Phenolic acids	Phenolic acids	10366-91-3	2293300	3615900	1464900	729350	1024800	3718200	689330	552460	733830	--	--
pmc1990	299.1	223.1	300.1	C17H16O5	[M-H]-	4'-Hydroxy-5,7-dimethoxyflavanone	Flavonoids	Flavanols	-	746980	696050	828820	909610	922640	953770	1012200	1052900	1157600	--	--
mws2367	299.11	119	300.121	C14H20O7	[M-H]-	Salidroside	Phenolic acids	Phenolic acids	10338-51-9	370750	624820	253950	376310	205690	579970	403890	227630	98412	C06046	ko00350,ko01100
pme2246	301	185.02	302.006	C14H6O8	[M-H]-	Ellagic acid	Tannins	Tannin	476-66-4	8338800	5601900	7398600	2681100	4496000	3397500	5630800	2535000	2309800	C10788	--
Zmpp002571	303.05	257.05	302.043	C15H10O7	[M+H]+	Robinetin	Flavonoids	Flavonols	490-31-3	488770	261160	123230	158000	403040	682350	427190	77088	97740	C10177	--
Cmsp004086	303.09	229.08	302.079	C16H14O6	[M+H]+	Dihydrokaempferide	Flavonoids	Flavanonols	137225-59-3	847390	885160	109270	194660	310490	370350	435830	58138	139650	--	--
Zmhn000892	301.09	139.05	302.1	C13H18O8	[M-H]-	4-O-Glucosyl-3,4-dihydroxybenzyl alcohol	Phenolic acids	Phenolic acids	-	293030	95975	79190	83434	52002	162400	157020	59200	57823	--	--
Hmqn000843	301.09	123.01	302.1	C13H18O8	[M-H]-	Tachioside	Phenolic acids	Phenolic acids	109194-60-7	1927000	2407100	2461700	1753500	1841900	1512800	1712900	898180	1088200	--	--
mws0044	303.05	125.02	304.058	C15H12O7	[M-H]-	Dihydroquercetin(Taxifolin)	Flavonoids	Flavanonols	480-18-2	75990	60563	94696	487690	538720	370730	249470	62447	197930	C01617	ko00941,ko01100,ko01110
Hmdn001963	305.03	273	306.038	C14H10O8	[M-H]-	Methyl Brevifolincarboxylate	Phenolic acids	Phenolic acids	154702-76-8	1218500	360980	1206900	212250	906340	361030	313280	125140	80674	--	--
mws0049	307.08	139	306.074	C15H14O7	[M+H]+	Gallocatechin	Flavonoids	Flavanols	970-73-0	413580	983820	1142600	2089300	1007600	901040	2032400	299150	1193600	C12127	ko00941,ko01110
pmb2601	307.1	161.1	308.09	C15H16O7	[M-H]-	7-Hydroxycoumarin-O-rhamnoside	Lignans and Coumarins	Coumarins	-	1861600	5304.2	1277000	9	19490	9	9	9	9	--	--
Lmhn003074	309.06	193.05	310.069	C14H14O8	[M-H]-	Feruloylmalic acid	Phenolic acids	Phenolic acids	-	130540	406420	458250	38520	211360	21588	45812	50840	31110	--	--
Lmsn002887	311.08	163.04	312.085	C14H16O8	[M-H]-	1-O-Caffeoyl xylose	Phenolic acids	Phenolic acids	-	187240	9	46052	9	9	9	9	366880	20118	--	--
HJAP057	315.09	282.06	314.078	C17H14O6	[M+H]+	Dihydroxy-dimethoxyflavone	Flavonoids	Flavones	-	3794.1	3484.8	186010	5706.2	6156.5	10643	9754	12153	3670.3	--	--
mws1174	313.07	253	314.079	C17H14O6	[M-H]-	3-O-Acetylpinobanksin	Flavonoids	Flavanonols	52117-69-8	79991	101600	149660	168040	54931	59926	9	93749	89720	C16418	ko00941
mws0038	313.07	283	314.079	C17H14O6	[M-H]-	Kumatakenin	Flavonoids	Flavonols	3301-49-3	5063.2	15964	452790	22933	37610	15789	5217.3	34588	6768.5	--	--
MWSmce415	315.09	282.06	314.079	C17H14O6	[M+H]+	Cirsimaritin (4',5-dihydroxy-6,7-dimethoxyflavone)	Lignans and Coumarins	Coumarins	6601-62-3	1523	5369.3	209300	6587.1	8166.2	11533	8319.8	13564	3456.1	C17785	--
Lmyn002403	313.09	101.02	314.1	C14H18O8	[M-H]-	Mandelic acid-β-glucoside	Phenolic acids	Phenolic acids	-	168620	150970	135400	109190	91543	128620	112870	149950	103210	--	--
Cmzp002057	315.12	255.1	314.1	C14H18O8	[M+H]+	6-O-Acetylarbutin	Phenolic acids	Phenolic acids	10338-88-2	11281	10152	11420	5689	9540.5	10378	5375.9	6579.9	335770	--	--
Lmmn002179	313.09	107.05	314.1	C14H18O8	[M-H]-	Methyl salicylate-2-O-glucoside	Phenolic acids	Phenolic acids	10019-60-0	900600	860470	594700	634690	657940	649320	543370	825460	827870	--	--
Lmqn004838	315.01	299.99	316.022	C15H8O8	[M-H]-	3-O-Methylellagic acid	Tannins	Tannin	-	1536600	1580800	1975600	143640	802940	221460	144170	269180	90725	--	--
pmn001367	315.07	153.02	316.079	C13H16O9	[M-H]-	Protocatechuic acid-4-O-glucoside	Phenolic acids	Phenolic acids	-	5089500	2342400	2118300	7651200	2728400	4174400	14121000	3635600	4343400	--	--
pmb2871	315.07	153	316.079	C13H16O9	[M-H]-	1-O-Gentisoyl-D-glucoside	Phenolic acids	Phenolic acids	23445-11-6	1529600	845530	487200	5572000	1061400	2279400	13032000	2708800	3063500	--	--
pmn001553	315.11	153.1	316.116	C14H20O8	[M-H]-	Cimidahurinine	Phenolic acids	Phenolic acids	142542-89-0	189440	139480	32712	314080	115670	197680	1287500	289530	377540	--	--
Hmtn001120	315.11	153.06	316.116	C14H20O8	[M-H]-	5-(2-Hydroxyethyl)-2-O-glucosylphenol	Phenolic acids	Phenolic acids	-	134300	135970	43877	304830	86361	142240	1150900	319390	273540	--	--
mws0744	319.05	301	320.053	C15H12O8	[M-H]-	Dihydromyricetin (Ampelopsin)	Flavonoids	Flavanonols	27200-12-0	471320	767600	704860	25360	425880	123280	112620	117350	124770	C02906	ko00941,ko01110
pmb0751	321.1	147.3	320.09	C16H16O7	[M+H]+	Trans-5-O-(p-Coumaroyl)shikimate	Phenolic acids	Phenolic acids	-	44978	51766	88638	25852	112030	20766	15634	48546	13501	C02947	ko00940,ko00941,ko00945,ko01100,ko01110
pmn001513	321	125	322.021	C14H10O9	[M-H]-	Digallic Acid	Tannins	Tannin	536-08-3	175510	212780	509440	49184	617820	336670	730270	24883	48462	C01572	--
Lmbp003825	325.09	163.04	324.085	C15H16O8	[M+H]+	Skimmin (7-Hydroxycoumarin-7-O-glucoside)	Lignans and Coumarins	Coumarins	93-39-0	1046900	1232700	1263300	1185100	1490200	1604400	718600	327230	1063800	--	--
Zmhn002783	325.06	169.02	326.064	C14H14O9	[M-H]-	5-O-Galloylshikimic acid	Phenolic acids	Phenolic acids	-	29128000	25370000	34849000	2737700	23094000	8195300	21368000	913210	2120400	--	--
pmn001516	325.06	125	326.064	C14H14O9	[M-H]-	3-Galloylshikimic acid	Phenolic acids	Phenolic acids	95719-51-0	19119000	13543000	20435000	1642600	11149000	4782500	13826000	531730	1274500	--	--
Zmzn001549	325.09	119.05	326.1	C15H18O8	[M-H]-	Ferulic acid-1-O-glucoside	Phenolic acids	Phenolic acids	14364-05-7	9	9	9	2951800	697810	855190	2577500	9495400	1727300	C04415	--
Lmsn003111	325.09	145.03	326.1	C15H18O8	[M-H]-	1-O-p-Coumaroyl-β-D-glucose	Phenolic acids	Phenolic acids	7139-64-2	39166	38196	28644	1227300	382000	395880	882250	3637900	754440	C16827	--
Jmwn002494	325.09	119.05	326.1	C15H18O8	[M-H]-	(2E)-3-[4-(β-D-glucopyranoside)-phenylacrylic]-acid	Phenolic acids	Phenolic acids	-	1503600	847860	621530	1033400	527970	719900	458160	1163100	673320	--	--
Zmhn002301	325.09	163.04	326.1	C15H18O8	[M-H]-	p-Coumaric acid-4-O-glucoside	Phenolic acids	Phenolic acids	117405-48-8	17245000	12769000	12595000	9992200	7662100	13460000	5369300	9994800	6310700	C06739	--
Hmhn003067	325.09	119.05	326.1	C15H18O8	[M-H]-	Phenylpropionic acid-O-β-D-glucopyranoside	Phenolic acids	Phenolic acids	-	15099000	12435000	12145000	8468300	7503800	12136000	5091700	8498600	5479400	--	--
Lmsn000363	325.13	145.07	326.137	C16H22O7	[M-H]-	Raspberryketone glucoside	Phenolic acids	Phenolic acids	38963-94-9	413040	293520	96214	694770	747670	520720	433260	1600700	2325700	--	--
Hmsn002272	327.11	165.05	328.116	C15H20O8	[M-H]-	Demethyl coniferin	Phenolic acids	Phenolic acids	-	9219.8	18108	9758.7	34925	9802.4	114890	129010	58847	16968	--	--
Lmjp005016	331.08	298.05	330.074	C17H14O7	[M+H]+	Cirsiliol (3',4',5-Trihydroxy-6,7-Dimethoxyflavone)	Flavonoids	Flavanones	34334-69-5	2092.8	9561.1	337690	13103	10121	3978.5	4844.3	33101	13525	C10033	--
MWSHY0169	331.08	301.04	330.074	C17H14O7	[M+H]+	4',5,7-Trihydroxy-3',6-dimethoxyflavone (Jaceosidin)	Flavonoids	Flavones	18085-97-7	9	9	114900	4503.5	5321	9	9	9348.1	5318.1	--	--
Hmgp003130	331.08	316.05	330.076	C17H14O7	[M+H]+	Iristectorigenin A	Flavonoids	Flavones	-	7413.9	10749	387610	20939	17486	9404.4	9156.4	36595	15867	--	--
Smhn102346	329.08	167.03	330.095	C14H18O9	[M-H]-	2,4,6-trihydroxy-acetophenone-4-O-β-D-glucopyranoside	Phenolic acids	Phenolic acids	-	1958400	2044600	1583400	953710	1892800	1334900	442440	750170	1327200	--	--
Smhn002346	329.08	167.03	330.095	C14H18O9	[M-H]-	2,4,6-trihydroxy-acetophenone-6-O-β-D-glucopyranoside	Phenolic acids	Phenolic acids	-	2203900	2124900	1691000	1105200	2114100	1385200	518460	792260	1584600	--	--
Zmhn001883	329.09	209.04	330.095	C14H18O9	[M-H]-	Vanillic acid-4-O-glucoside	Phenolic acids	Phenolic acids	32142-31-7	178530	114530	77303	389330	264730	172960	108920	138570	105700	--	--
Lmmn003663	329.09	167.04	330.095	C14H18O9	[M-H]-	5-Glucosyloxy-2-Hydroxybenzoic acid methyl ester	Phenolic acids	Phenolic acids	-	84706	141040	21836	64263	51145	92873	62478	61215	37672	--	--
Lmtn002565	329.11	167.03	330.095	C14H18O9	[M-H]-	1-O-Vanilloyl-D-Glucose	Phenolic acids	Phenolic acids	-	286080	175060	305120	782680	100220	322840	1066700	288280	844110	C20470	--
pmn001517	329.12	167	330.131	C15H22O8	[M-H]-	3,4,5-Trimethoxyphenyl-1-O-Glucoside	Phenolic acids	Phenolic acids	-	5604400	5491500	4129600	2950800	5299400	3905800	1324800	1895800	3999500	--	--
Lmtp004722	333.06	153.02	332.053	C16H12O8	[M+H]+	Mearnsetin	Flavonoids	Flavones	16805-10-0	42221	345690	232300	7425.2	298400	49146	170470	5359	21336	--	--
Zmhn001703	331.07	169.02	332.074	C13H16O10	[M-H]-	5-O-Galloyl-D-hamamelose	Phenolic acids	Phenolic acids	-	37672000	22281000	27408000	15904000	30458000	25184000	71592000	5578800	10484000	--	--
pmn001518	331.07	169.01	332.074	C13H16O10	[M-H]-	1-O-Galloyl-D-glucose	Phenolic acids	Phenolic acids	58511-73-2	69063000	46200000	60055000	20754000	68327000	33255000	73494000	10400000	25185000	C01158	--
Hmln000659	331.07	169.01	332.075	C13H16O10	[M-H]-	3-O-Galloyl-D-glucose	Phenolic acids	Phenolic acids	-	38086000	23704000	27084000	17614000	34016000	25409000	75473000	6252400	10670000	--	--
Hmln000873	331.07	169.01	332.075	C13H16O10	[M-H]-	2-O-Galloyl-D-glucose	Phenolic acids	Phenolic acids	-	9512200	6723900	11653000	225840	8270000	3271900	9	899580	636480	--	--
Jmwn002117	331.1	153.02	332.111	C14H20O9	[M-H]-	2-(3,4-dihydroxyphenyl)ethanediol 1-O-β-D-glucopyranoside	Phenolic acids	Phenolic acids	-	1561900	1517800	1159900	1316200	1171600	1157000	888310	625850	754250	--	--
Lmmn001294	331.1	153.02	332.111	C14H20O9	[M-H]-	Koaburaside	Phenolic acids	Phenolic acids	41653-73-0	1710900	1617100	1257600	1323800	1129400	1088800	832160	560380	708080	--	--
pmn001519	335.04	124	336.048	C15H12O9	[M-H]-	Galloyl Methyl gallate	Tannins	Tannin	-	655780	505830	2478600	96846	634930	161640	3201200	74179	54328	--	--
Zmhn005413	335.04	183.03	336.048	C15H12O9	[M-H]-	p-Dimeric galloyl methyl ester	Phenolic acids	Phenolic acids	-	2315900	1730600	9039800	446170	2677100	726560	13087000	315610	282220	--	--
pmb3068	337.09	173.1	338.1	C16H18O8	[M-H]-	1-O-p-Coumaroylquinic acid	Phenolic acids	Phenolic acids	-	6488900	537330	2708600	2090900	6735500	5506500	966860	1124800	2438900	--	--
pmn001421	337.09	191.05	338.1	C16H18O8	[M-H]-	3-O-p-Coumaroylquinic acid	Phenolic acids	Phenolic acids	87099-71-6	8526300	22467000	22452000	1369500	12790000	5563600	1406400	1347000	1198500	--	--
pmb3074	337.09	191.05	338.1	C16H18O8	[M-H]-	5-O-p-Coumaroylquinic acid	Phenolic acids	Phenolic acids	1899-30-5	6238800	26716000	17588000	1823100	11199000	8270800	1529400	1066200	872100	C12208	ko00940,ko00941,ko00945,ko01110
Lmbn001162	339.07	177.02	340.079	C15H16O9	[M-H]-	Esculetin-7-O-glucoside	Lignans and Coumarins	Coumarins	-	4329900	10023000	2298300	1132100	2281200	5519400	3813000	1558600	1933200	--	--
mws1015	339.07	177	340.079	C15H16O9	[M-H]-	Esculin (6,7-DihydroxyCoumarin-6-glucoside)	Lignans and Coumarins	Coumarins	531-75-9	4484400	8903100	2593300	1274600	2299500	6807400	4158200	1632400	1688200	C09264	--
Cmyn001328	339.07	177.02	340.079	C15H16O9	[M-H]-	Daphnin	Lignans and Coumarins	Coumarins	486-55-5	4249000	10038000	2582000	1065900	2198000	5312000	3631800	1449400	1721900	C01421	--
pma0149	341.08	207.07	340.079	C15H16O9	[M+H]+	Sinapoyl malate	Phenolic acids	Phenolic acids	92344-58-6	12250	32740	22905	16255	14790	13334	15377	10234	22543	C02887	ko00940
Xmgp006913	341.14	137.06	340.131	C20H20O5	[M+H]+	2,4,2',4'-tetrahydroxy-3'-prenylchalcone	Flavonoids	Chalcones	-	75777	356050	61992	36699	82671	27421	8215.6	27141	4838.9	--	--
Lmsn002548	341.09	161.02	342.095	C15H18O9	[M-H]-	1-O-Caffeoyl-β-D-glucose	Phenolic acids	Phenolic acids	14364-08-0	2300600	3271900	1464000	21816000	6672800	7792300	6991700	27063000	24182000	C10433	--
Jmwn002620	341.09	161.02	342.095	C15H18O9	[M-H]-	Vanillic Acid-4-O-Glucuronide	Phenolic acids	Phenolic acids	-	2439300	3102700	1514400	22509000	6735100	8142900	7263600	27832000	23039000	--	--
Lman002731	341.09	135.04	342.095	C15H18O9	[M-H]-	Grevilloside F	Phenolic acids	Phenolic acids	1094004-50-8	485220	159930	303830	1431800	296800	578700	535820	1535700	1686100	--	--
Zmhn001793	341.09	179.03	342.096	C15H18O9	[M-H]-	6-O-Caffeoyl-D-glucose	Phenolic acids	Phenolic acids	-	2672400	2794500	1464000	4000500	1820700	1665300	1930600	3758800	1585900	--	--
mws0906	341.12	179	342.131	C16H22O8	[M-H]-	Coniferin	Phenolic acids	Phenolic acids	531-29-3	747300	866640	483540	6546600	2113700	2137100	2102900	8848000	7476400	C00761	ko00940
Zmhp004065	345.1	330.07	344.089	C18H16O7	[M+H]+	7,8-Dihydroxy-5,6,4'-trimethoxyflavone	Flavonoids	Flavones	-	9	9	185920	9051	5734.8	12425	6275.8	9614.9	3891.5	--	--
MWSHY0168	345.1	330.07	344.09	C18H16O7	[M+H]+	Eupatilin (5,7-Dihydroxy-3',4',6-Trimethoxyflavone)	Flavonoids	Flavones	22368-21-4	9	3038.5	160900	10765	7569.7	14968	6877.3	10562	4083.8	C10040	--
mws1474	345.1	284	344.09	C18H16O7	[M+H]+	5,7-Dihydroxy-3',4',5'-trimethoxyflavone	Flavonoids	Flavones	18103-42-9	9	2186.8	92104	3760.2	9	9	3357.3	7289.8	2965.1	C19807	--
Lmjn005592	343.08	313.04	344.09	C18H16O7	[M-H]-	Cirsilineol (4',5-Dihydroxy-3',6,7-trimethoxyflavone)	Flavonoids	Flavanones	41365-32-6	3863.1	10840	621880	34249	24061	61670	22943	49815	18549	C10032	--
Zmln000899	343.11	181.05	344.111	C15H20O9	[M-H]-	Syringaldehyde-4-O-glucoside	Phenolic acids	Phenolic acids	-	883040	1219400	1985100	199140	398340	658330	313850	183240	371220	--	--
Lmmn000774	343.1	181.05	344.111	C15H20O9	[M-H]-	Dihydrocaffeoylglucose	Phenolic acids	Phenolic acids	-	871010	1276200	1959700	167140	442300	653020	307070	151730	336390	--	--
HJAP058	345.1	284.07	344.125	C19H20O6	[M+H]+	5,6,7,4'-Tetramethoxyflavanone	Flavonoids	Flavanones	2569-77-9	1360.4	9	60492	9	2250.2	9	2587.5	4302.1	1899.3	C15118	--
Lmtn000940	345.08	139.04	346.09	C14H18O10	[M-H]-	1-O-(3,4-Dihydroxy-5-methoxy-benzoyl)-glucoside	Phenolic acids	Phenolic acids	-	118510	121060	68271	2203300	412690	1405000	8814100	2003800	1076900	--	--
pmp000261	347.1	153.02	346.09	C14H18O10	[M+H]+	Methyl 6-O-galloyl-glucoside	Tannins	Tannin	-	391340	296670	106600	143770	362010	506060	81645	41571	46135	--	--
pme1816	353.09	191	354.095	C16H18O9	[M-H]-	Neochlorogenic acid (5-O-Caffeoylquinic acid)	Phenolic acids	Phenolic acids	906-33-2	15003000	3705200	10875000	14977000	14091000	19412000	3930300	2363800	7807200	C17147	--
mws2108	353.09	191.05	354.095	C16H18O9	[M-H]-	Cryptochlorogenic acid (4-O-Caffeoylquinic acid)	Phenolic acids	Phenolic acids	905-99-7	3022900	21732000	6688800	2614400	4366300	4114800	1069800	295960	877870	--	--
mws0178	353.09	191.01	354.095	C16H18O9	[M-H]-	Chlorogenic acid (3-O-Caffeoylquinic acid)	Phenolic acids	Phenolic acids	327-97-9	6597900	45745000	12924000	5084900	8354000	7839700	1763000	465060	1004800	C00852	ko00940,ko00941,ko00945,ko01110
mws1077	355.1	193.05	354.095	C16H18O9	[M+H]+	Scopoletin-7-O-glucoside (Scopolin)	Lignans and Coumarins	Coumarins	531-44-2	257410	2407500	585000	105920	436620	82012	111660	24639	99379	C01527	ko00940,ko01110
pmn001620	355.03	249.04	356.038	C14H12O11	[M-H]-	Chebulic acid	Tannins	Tannin	23725-05-5	52004	16891	20703	47925	32487	47092	191960	50116	53246	--	--
Hmhn003518	355.1	175.04	356.111	C16H20O9	[M-H]-	4-O-β-D-glucopyranosylferulic acid	Phenolic acids	Phenolic acids	-	614860	580690	400450	2548600	743890	1135900	1513800	3364600	4523400	--	--
pmb3056	355.1	121.1	356.111	C16H20O9	[M-H]-	Homovanilloylquinic acid	Phenolic acids	Phenolic acids	-	2525000	68414	339790	444550	772910	1161500	118570	187440	448960	--	--
Lmsn003318	355.1	175.04	356.111	C16H20O9	[M-H]-	1-O-Feruloyl-β-D-glucose	Phenolic acids	Phenolic acids	7196-71-6	599380	595570	363670	2830400	778380	896030	1538100	2908700	4752500	C17759	--
Zmhn003082	357.08	173.04	358.09	C15H18O10	[M-H]-	5-O-Galloyl-methyl quinine ester	Phenolic acids	Phenolic acids	-	87528	160460	83905	14395	90164	9	138500	9	15736	--	--
Zmjp010694	359.11	344.09	358.105	C19H18O7	[M+H]+	5-Hydroxy-3,7,3',4'-tetramethoxyflavone (Retusin)	Flavonoids	Flavones	1245-15-4	2817.3	4653.7	304580	10937	8766	10463	12051	21896	6544.8	--	--
Hmhp007382	359.1	344.09	358.105	C19H18O7	[M+H]+	Altisin	Flavonoids	Flavones	-	3282.9	5038.5	311970	10995	10064	10397	11356	23943	8096.4	--	--
Hmcp002575	359.15	327.12	358.141	C20H22O6	[M+H]+	Clemaphenol A	Lignans and Coumarins	Lignans	362606-60-8	112970	157000	265200	51852	323120	22414	61848	3540.7	13607	C17808	--
Lmdn004267	357.13	151.04	358.142	C20H22O6	[M-H]-	Epipinoresinol	Lignans and Coumarins	Lignans	24404-50-0	817890	1457300	1110300	208550	603130	221660	140330	245080	40030	--	--
mws0097	357.13	151	358.142	C20H22O6	[M-H]-	Pinoresinol	Lignans and Coumarins	Lignans	487-36-5	861810	1446800	1272700	251870	669840	252740	164940	255080	43804	C05366	ko00998,ko01100,ko01110
Lmsp004450	359.15	131.05	358.142	C20H22O6	[M+H]+	Dehydrodiconiferyl alcohol	Phenolic acids	Phenolic acids	97465-82-2	82355	189540	89825	37006	102150	68062	46659	25302	25555	--	--
pme0085	359.08	196.7	360.084	C18H16O8	[M-H]-	Rosmarinic acid	Phenolic acids	Phenolic acids	537-15-5	49402	846130	287920	107340	288160	220900	400030	942600	78074	C01850	ko00350,ko01100
Lmxn007456	359.08	329.03	360.085	C18H16O8	[M-H]-	Acerosin	Flavonoids	Flavones	15835-74-2	9	9	9	9	9	9	19704	49683	43988	C09982	--
pmb3107	359.1	182.1	360.106	C15H20O10	[M-H]-	Glucosyringic Acid	Phenolic acids	Phenolic acids	-	302990	397570	189340	183610	140540	224180	185180	92234	178460	--	--
Zmxp005324	361.16	189.09	360.157	C20H24O6	[M+H]+	(7R,8S)-Dihydrodehydrodiconiferyl alcohol	Lignans and Coumarins	Lignans	126253-41-6	20977	46362	73125	9	78342	9	23566	9	9	--	--
Lmmn003748	359.15	180.08	360.157	C20H24O6	[M-H]-	Isolariciresinol	Lignans and Coumarins	Lignans	548-29-8	50920	292920	102180	32335	83656	26116	37582	20046	42906	--	--
Lmgp003270	369.16	177.06	368.074	C16H16O10	[M+H]+	Scopoletin-7-O-glucuronide	Lignans and Coumarins	Coumarins	132752-65-9	322790	210210	679170	72817	435890	150860	48650	52809	130870	--	--
mws0179	367.1	190.9	368.111	C17H20O9	[M-H]-	Chlorogenic acid methyl ester	Phenolic acids	Phenolic acids	29708-87-0	96355	223910	194160	32301	144000	69447	29443	23586	32086	--	--
pmb0752	369.12	177.1	368.111	C17H20O9	[M+H]+	3-O-Feruloylquinic acid	Phenolic acids	Phenolic acids	1899-29-2	3005800	447860	3695800	1384500	4762700	1530400	299520	163350	1574800	C02572	--
Lmtn003598	367.14	205.08	368.147	C18H24O8	[M-H]-	3-Prenyl-4-O-glucosyloxy-4-hydroxybenzoic acid	Phenolic acids	Phenolic acids	-	808140	1598300	1107400	157000	376180	423020	36201	9662.5	296220	--	--
Lmbp002255	371.1	209.05	370.09	C16H18O10	[M+H]+	Fraxetin-8-O-glucoside (Fraxin)	Lignans and Coumarins	Coumarins	524-30-1	1668100	1138100	1503400	1129600	654590	392260	20509	121280	143900	C09266	--
Lmbp002309	371.1	209.05	370.126	C17H22O9	[M+H]+	Sinapaldehyde-4-O-Glucoside	Phenolic acids	Phenolic acids	154461-65-1	1485100	760700	1234900	954830	606400	274440	21946	93813	102340	--	--
pmn001695	371.1	249.06	372.106	C16H20O10	[M-H]-	Trihydroxycinnamoylquinic acid	Phenolic acids	Phenolic acids	-	2152200	1428800	1936500	2048500	1271900	1549600	433550	1828700	638220	--	--
mws0055	373.13	343.09	372.121	C20H20O7	[M+H]+	Tangeretin (4',5,6,7,8-Pentamethoxyflavone)	Flavonoids	Flavones	481-53-8	141850	108230	295020	36953	126220	54548	16208	53199	18776	C10190	--
Lmap001661	373.15	137.06	372.142	C17H24O9	[M+H]+	Grevilloside C	Phenolic acids	Phenolic acids	1094004-47-3	444390	308510	523440	213860	282800	309450	62910	142010	103340	--	--
pmb0108	375.2	137.1	374.1	C19H18O8	[M+H]+	Feruloyl syringic acid	Phenolic acids	Phenolic acids	-	39901	116960	79567	41871	475060	102210	42506	17632	107330	--	--
Lmzn001983	375.13	135.05	376.137	C16H24O10	[M-H]-	D-Threo-guaiacylglycerol-7-O-β-D-glucoside	Phenolic acids	Phenolic acids	-	243570	486720	208840	242110	255820	277510	281770	200360	342010	--	--
pmb2940	385.11	205	386.121	C17H22O10	[M-H]-	1-O-Glucosyl sinapate	Phenolic acids	Phenolic acids	78185-48-5	121630	148190	66283	280140	104940	254980	301770	294660	84449	--	--
Zmhn002227	385.11	223.06	386.121	C17H22O10	[M-H]-	4-O-Glucosyl-sinapate	Phenolic acids	Phenolic acids	-	47590	89477	18656	11976	24920	40752	23525	25534	10370	C02919	--
Hmln003169	387.14	329.14	388.153	C21H24O7	[M-H]-	Trachelogenin	Lignans and Coumarins	Lignans	34209-69-3	20994	14749	23605	9005.1	19237	12175	6369.8	8549.4	6546.1	C10891	--
Lmzn001582	387.17	207.1	388.174	C18H28O9	[M-H]-	5'-Glucosyloxyjasmanic acid	Phenolic acids	Phenolic acids	-	551750	544250	304190	239640	426600	173540	344490	365600	739190	--	--
mws0043	403.14	373.1	402.131	C21H22O8	[M+H]+	Nobiletin (5,6,7,8,3',4'-Hexamethoxyflavone)	Flavonoids	Flavones	478-01-3	158830	111650	208360	36310	92777	46684	18641	51464	22065	C10112	--
Cmjn004337	401.14	269.1	402.153	C18H26O10	[M-H]-	Benzyl-(2''-O-xylosyl)glucoside	Phenolic acids	Phenolic acids	-	708060	492110	717610	449480	444410	808610	137860	269200	310510	--	--
Zmhn002643	405.12	281.07	406.127	C20H22O9	[M-H]-	4-O-(6'-O-Glucosyl-4''-hydroxybenzoyl)-4-hydroxybenzyl alcohol	Phenolic acids	Phenolic acids	-	54122	618960	517890	94720	39647	1068400	66206	412350	58237	--	--
MWSslk171	407.13	227.07	408.142	C20H24O9	[M-H]-	Nodakenin	Lignans and Coumarins	Coumarins	495-31-8	117570	485460	194540	25753	291640	532580	91824	16894	82224	C09279	--
Hmhp002580	413.14	136.07	412.133	C19H24O10	[M+H]+	Methylpicraquassioside A	Lignans and Coumarins	Coumarins	-	3360.4	4577.9	3301.5	2558.6	2186.8	3609.2	5088.2	12884	2667.9	--	--
pmb0580	417.1	255.1	416.111	C21H20O9	[M+H]+	Chrysin-5-O-glucoside (Toringin)	Flavonoids	Flavones	1329-10-8	25817	60775	34466	63024	25572	35873	43689	321140	154930	--	--
Lmyp005841	417.12	255.06	416.111	C21H20O9	[M+H]+	Chrysin-7-O-glucoside	Flavonoids	Flavones	31025-53-3	21122	49123	22790	66877	27806	44112	25142	327790	169450	--	--
Cmbn003192	415.13	161.03	416.132	C18H24O11	[M-H]-	Regaloside K	Phenolic acids	Phenolic acids	138772-00-6	75599	215590	159800	52675	59222	143910	9	59442	47207	--	--
Lmbp003668	419.1	287.05	418.09	C20H18O10	[M+H]+	Kaempferol-3-O-arabinoside	Flavonoids	Flavones	-	9	282990	39098	522940	48228	48048	62201	9	27340	--	--
Lman004552	417.12	145.03	418.126	C21H22O9	[M-H]-	Robustaside A;[6'-p-Coumarylarbutin]	Phenolic acids	Phenolic acids	148810-39-3	89204	121400	287090	303930	204640	385180	1099100	1316000	352010	--	--
pma6218	419.1	383.1	418.126	C21H22O9	[M+H]+	O-MethylNaringenin-8-C-arabinoside	Flavonoids	Flavones	-	12340	30078	34093	14454	13437	25651	21143	6779.8	9	--	--
Lmyp004617	419.13	257.08	418.127	C21H22O9	[M+H]+	Pinocembrin-7-O-glucoside (Pinocembroside)	Flavonoids	Flavanones	75829-43-5	18700	31049	18400	102380	12146	37270	344830	66309	286970	--	--
Hmcn002743	417.15	181.04	418.162	C22H26O8	[M-H]-	Lirioresinol A	Lignans and Coumarins	Lignans	-	683280	772170	626500	127450	395440	136500	92888	22920	21974	--	--
MWS20152	417.16	402.1	418.163	C22H26O8	[M-H]-	Syringaresinol	Lignans and Coumarins	Lignans	21453-71-4	94825	110200	77472	18009	50932	14261	13031	1943.5	3198.5	C10889	--
Smlp002532	419.1	287.06	419.097	C20H19O10+	[M]+	Cyanidin-3-O-arabinoside	Flavonoids	Anthocyanidins	27214-72-8	60776	66656	30828	1372900	1278700	1591900	12719000	8293300	8334400	--	--
mad1424	427.05	295.05	426.043	C17H14O13	[M+H]+	Ditartaroyl-hydroxycoumarin	Lignans and Coumarins	Coumarins	-	842050	235580	1110200	380190	184610	242400	448880	488470	207310	--	--
Lmhn002574	431.06	137.03	432.069	C20H16O11	[M-H]-	Caffeoyl(p-Hydroxybenzoyl)tartaric acid	Phenolic acids	Phenolic acids	-	291160	101770	393470	3815300	190450	65200	127850	2612300	34048	--	--
mws0919	431.1	285	432.106	C21H20O10	[M-H]-	Kaempferol-3-O-rhamnoside (Afzelin)(Kaempferin)	Flavonoids	Flavonols	482-39-3	354910	1065900	59437	443110	901560	2838900	945390	93484	157710	C16911	ko00944
pme0321	431.1	285	432.106	C21H20O10	[M-H]-	Kaempferol-7-O-rhamnoside	Flavonoids	Flavonols	20196-89-8	470690	1107300	87523	460920	1013700	3328700	1098800	76883	181420	--	--
Lmgp003335	433.11	271.06	432.106	C21H20O10	[M+H]+	4',5-Dihydroxyisoflavone-7-O-galactoside	Flavonoids	Isoflavones	-	9726.8	7651.8	17786	52519	8156.8	24679	47887	15955	17015	--	--
MWSHY0040	433.11	271.06	432.106	C21H20O10	[M+H]+	Oroxin A	Flavonoids	Flavones	57396-78-8	15759	13522	4190.8	111230	13563	117370	11472	5207.8	39664	--	--
Lmlp005572	433.11	271.06	432.106	C21H20O10	[M+H]+	Galangin-7-O-glucoside	Flavonoids	Flavones	-	26218	19311	11976	115220	21056	72651	718640	189200	172600	--	--
Zmhn003030	431.14	307.08	432.143	C22H24O9	[M-H]-	4-O-(6'-O-Glucosyl-p-coumaroyl)-4-hydroxybenzyl alcohol	Phenolic acids	Phenolic acids	-	3255.2	38165	52555	46606	9	90183	87635	75751	12982	--	--
Lmtn002324	431.15	269.1	432.163	C19H28O11	[M-H]-	Benzyl-(2''-O-glucosyl)glucoside	Phenolic acids	Phenolic acids	-	9	10300	22455	290760	152450	58543	147910	58937	149990	C17564	--
Lmyn003028	431.16	269.1	432.163	C19H28O11	[M-H]-	Benzyl-β-gentiobioside	Phenolic acids	Phenolic acids	56775-64-5	9	9	9	231930	157880	121670	314480	110860	234510	--	--
pme3392	433.11	271.06	433.113	C21H21O10+	[M]+	Pelargonidin-3-O-glucoside	Flavonoids	Anthocyanidins	47684-27-5	216180	328810	147880	8618200	1876900	4145500	16254000	5422500	18390000	C12137	ko00942,ko01100,ko01110
Lmsn002494	433.04	301	434.049	C19H14O12	[M-H]-	Ellagic acid-4-O-Xyloside	Tannins	Tannin	139163-18-1	29884000	19345000	25397000	15500000	26141000	23709000	21667000	10136000	16849000	--	--
Lmfp004055	435.09	303.05	434.085	C20H18O11	[M+H]+	Morin-3-O-xyloside	Flavonoids	Flavonols	-	14180000	30982000	25114000	50907000	35678000	11890000	42872000	1819300	8163200	--	--
Lmdp003509	435.09	303.06	434.085	C20H18O11	[M+H]+	Quercetin-3-O-xyloside (Reynoutrin)	Flavonoids	Flavonols	549-32-6	11968000	18355000	19796000	48717000	33507000	12279000	42195000	1597700	7453900	--	--
mws2186	435.09	303	434.085	C20H18O11	[M+H]+	Avicularin(Quercetin-3-O-α-L-arabinofuranoside)	Flavonoids	Flavonols	572-30-5	9104700	7543800	17444000	37726000	25643000	7429300	33398000	821520	5057000	--	--
HJN087	433.12	271.06	434.121	C21H22O10	[M-H]-	Naringenin-4'-O-glucoside	Flavonoids	Flavanones	-	191710	233810	299120	3755500	3111700	2390600	9437300	3160500	3446700	--	--
Zmxp004722	435.13	273.08	434.121	C21H22O10	[M+H]+	Thunberginol G 3'-Glucoside	Lignans and Coumarins	Coumarins	-	96269	160870	812880	2714200	2481200	311600	3210600	1813500	1469100	--	--
mws1179	433.11	271	434.121	C21H22O10	[M-H]-	Naringenin-7-O-glucoside (Prunin)	Flavonoids	Flavanones	529-55-5	123380	130720	59811	2476800	352260	393180	3517600	1989000	1424400	C09099	ko00941
Cmzn005251	433.11	271.06	434.121	C21H22O10	[M-H]-	6-O-Caffeoylarbutin	Phenolic acids	Phenolic acids	136172-60-6	74466	121750	92521	846290	234240	643000	3055700	3185600	1323600	--	--
HJN090	433.11	271.06	434.121	C21H22O10	[M-H]-	Butin-7-O-glucoside	Flavonoids	Flavanones	-	162630	240240	308440	3899400	3094700	2416500	9722500	3340200	3725200	--	--
Lmlp006175	435.13	273.09	434.121	C21H22O10	[M+H]+	Isosalipurposide (Phlorizin Chalcone)	Flavonoids	Chalcones	4547-85-7	183890	204370	262870	3145800	3178700	1773600	7934200	2286000	2694900	C16406	ko00941
Smlp001915	435.09	303.05	435.092	C20H19O11+	[M]+	Delphinidin-3-O-arabinoside	Flavonoids	Anthocyanidins	-	79240	62431	15753	4787.2	63025	10449	4491.4	12461	5756.8	--	--
HJN055	435.13	273.08	436.136	C21H24O10	[M-H]-	Dihydrocharcone-4'-O-glucoside	Flavonoids	Chalcones	-	92588	28634	37686	57099	24271	192820	92627	7796.2	259380	--	--
mws2118	435.13	166.7	436.137	C21H24O10	[M-H]-	Phloretin-2'-O-glucoside (Phlorizin)	Flavonoids	Chalcones	60-81-1	339740	236580	298330	2610400	819820	1789400	5681900	1524800	3849000	C01604	ko00941,ko01110
Lmfn004093	435.13	315.09	436.137	C21H24O10	[M-H]-	Phloretin-4'-O-glucoside (Trilobatin)	Flavonoids	Chalcones	4192-90-9	92486	187220	82062	88880	130430	152210	226860	87414	91752	--	--
mad2116	441.08	295.05	442.09	C22H18O10	[M-H]-	Bis(p-Coumaroyl)tartaric acid	Phenolic acids	Phenolic acids	-	24827	9487	25296	51253	35753	23359	47590	45753	34862	--	--
MWSHY0177	443.1	139.04	442.09	C22H18O10	[M+H]+	Catechin gallate	Flavonoids	Flavanols	130405-40-2	374330	790250	1132500	378500	766510	403500	596310	51863	193290	--	--
Lmhn004960	441.08	289.07	442.09	C22H18O10	[M-H]-	7-O-Galloyltricetiflavan	Flavonoids	Flavanols	-	1330700	4425900	4689000	1631400	3455900	1987800	5635200	469230	722880	--	--
MWSHY0020	443.1	123.04	442.09	C22H18O10	[M+H]+	Epicatechin gallate	Flavonoids	Flavanols	1257-08-5	966230	2582400	2603900	1115800	2462100	1455200	1394200	197700	544770	--	--
pme3400	447.13	285	446.121	C22H22O10	[M+H]+	Biochanin A-7-O-glucoside (Sissotrin)	Flavonoids	Isoflavones	5928-26-7	2561.8	9	47267	3883.9	8161.9	17724	6675.5	104320	12118	C05376	ko00943
Lmyp006086	447.13	285.07	446.121	C22H22O10	[M+H]+	Prunetin-5-O-glucoside	Flavonoids	Isoflavones	-	7082.9	9881.1	5390.4	11806	9	9710.7	9	49309	21280	--	--
Hmln003405	447.06	315.01	448.064	C20H16O12	[M-H]-	Ellagic acid-4-O-rhamnoside	Tannins	Tannin	-	2662500	1265900	2107700	1386400	2007200	3063600	1675400	588910	999470	--	--
mws0913	447.09	285	448.101	C21H20O11	[M-H]-	Kaempferol-3-O-galactoside (Trifolin)	Flavonoids	Flavonols	23627-87-4	426490	619550	139580	585280	238160	151380	386400	172840	9	C12626	ko00944
mws0045	449.11	303.05	448.101	C21H20O11	[M+H]+	Quercetin-3-O-rhamnoside(Quercitrin)	Flavonoids	Flavonols	522-12-3	37623000	49624000	8133900	17527000	35820000	50219000	33227000	7077500	9214300	C01750	ko00944
mws0089	447.09	285.04	448.101	C21H20O11	[M-H]-	Kaempferol-7-O-glucoside	Flavonoids	Flavonols	16290-07-6	371220	629240	185460	557890	282420	229060	301510	225030	100180	--	--
Zmhn002690	447.13	323.08	448.136	C22H24O10	[M-H]-	4-O-(6'-O-Glucosylcaffeoyl)-4-hydroxybenzyl alcohol	Phenolic acids	Phenolic acids	-	9682.5	71863	84147	39320	12719	82686	34063	35560	14046	--	--
pmb0550	449.11	287.06	449.108	C21H21O11+	[M]+	Cyanidin-3-O-glucoside (Kuromanin)	Flavonoids	Anthocyanidins	47705-70-4	342250	358470	255490	11500000	6450300	9294800	28199000	11594000	16726000	C08604	ko00942
Lmfn003630	449.07	316.02	450.08	C20H18O12	[M-H]-	Myricetin-3-O-xyloside	Flavonoids	Flavonols	-	26609	14932	13397	5403.2	34179	14947	6676.5	4479.8	8896	--	--
pmb3023	449.11	287	450.116	C21H22O11	[M-H]-	Eriodictyol-8-C-glucoside	Flavonoids	Flavanones	1023271-51-3	99469	155530	24648	1512600	659400	445730	212010	154670	990230	--	--
Lmsp004301	451.12	289.07	450.116	C21H22O11	[M+H]+	3',5,5',7-Tetrahydroxyflavanone-7-O-glucoside	Flavonoids	Flavanones	-	38505	47412	28919	647030	135550	113370	753140	195230	475680	--	--
Lmlp005236	451.12	289.08	450.116	C21H22O11	[M+H]+	Dihydrokaempferol-3-O-glucoside	Flavonoids	Flavanonols	1049-08-8	60096	76099	55094	584720	75527	124850	1148700	9	391620	--	--
HJN086	449.11	287.06	450.116	C21H22O11	[M-H]-	Eriodictyol-3'-O-glucoside	Flavonoids	Flavanones	-	32643	14882	36042	580740	72830	99959	732330	83978	57966	--	--
Lmtn002796	449.1	287.05	450.116	C21H22O11	[M-H]-	Aromadendrin-7-O-glucoside	Flavonoids	Flavanonols	28189-90-4	127060	301680	65353	1935900	545430	404560	295150	223500	1379200	--	--
Lmmn004625	449.11	287.06	450.116	C21H22O11	[M-H]-	DihydroKaempferol-7-O-glucoside	Flavonoids	Flavanonols	-	76497	36572	57161	789320	84423	101190	893790	136270	134160	--	--
Lmsn003297	449.11	287.06	450.116	C21H22O11	[M-H]-	3,4,2',4',6'-Pentahydroxychalcone-4'-O-glucoside	Flavonoids	Chalcones	-	43147	238490	143890	483600	417900	400660	1663000	1102900	1433900	C16408	ko00941
mws1361	449.11	151	450.116	C21H22O11	[M-H]-	Taxifolin-3-O-rhamnoside (Astilbin)	Flavonoids	Flavanonols	29838-67-3	53355	63345	52218	683490	80226	137800	385270	172790	248450	C17449	--
HJN093	451.09	313.05	452.095	C20H20O12	[M-H]-	2-O-Salicyl-6-O-Galloyl-D-Glucose	Phenolic acids	Phenolic acids	-	604690	575080	249810	104130	403200	310300	238550	84594	133960	--	--
pmn001418	451.1	341.06	452.111	C24H20O9	[M-H]-	Cinchonain Id	Flavonoids	Flavanols	85022-67-9	540750	2234700	586710	3584300	629700	869540	2881000	464170	904800	--	--
pmn001415	451.1	341.06	452.111	C24H20O9	[M-H]-	Catechin-(7,8-bc)-4β-(3,4-dihydroxyphenyl)-dihydro-2-(3H)-one	Flavonoids	Flavanols	-	550460	1922100	614710	3967200	564690	850430	2742800	355270	885990	--	--
pmn001416	451.1	341.06	452.111	C24H20O9	[M-H]-	Catechin-(7,8-bc)-4α-(3,4-dihydroxyphenyl)-dihydro-2-(3H)-one	Flavonoids	Flavanols	-	440620	1951500	728160	4428100	601220	964900	2489600	468030	917870	--	--
HJN041	451.12	289.07	452.131	C21H24O11	[M-H]-	Epicatechin glucoside	Flavonoids	Flavanols	-	64505	157850	81129	251570	168090	292690	883850	360280	2670800	--	--
Lman004187	451.13	311.08	452.132	C21H24O11	[M-H]-	Grevilloside L	Phenolic acids	Phenolic acids	1407163-59-0	24482	40234	72883	101940	65896	62108	151380	197160	105400	--	--
Zmdn002400	451.13	289.07	452.132	C21H24O11	[M-H]-	Epicatechin-3'-O-β-D-glucopyranoside	Flavonoids	Flavanols	-	222450	235990	213250	376710	330870	297050	1532700	299880	4503300	--	--
Zmdn002049	451.13	289.07	452.132	C21H24O11	[M-H]-	Epicatechin-4'-O-β-D-glucopyranoside	Flavonoids	Flavanols	-	204110	242990	223010	407460	270080	302530	1463200	291450	4498600	--	--
Lmsn004797	451.12	167.03	452.132	C21H24O11	[M-H]-	3-Hydroxyphloretin-4'-O-glucoside	Flavonoids	Chalcones	-	9	9	9	32909	7039.9	11333	25683	11177	22084	--	--
mad2085	457.08	295.04	458.085	C22H18O11	[M-H]-	Caffeoyl-p-coumaroyltartaric acid	Phenolic acids	Phenolic acids	-	133850	267110	184170	408900	254040	114950	190510	101270	135320	--	--
mws0034	457.08	169.01	458.085	C22H18O11	[M-H]-	Epigallocatechin-3-gallate	Flavonoids	Flavanols	989-51-5	167090	1183300	1979300	944130	473900	1578800	687020	264740	216010	C09731	--
Lmhn002683	457.08	163.04	458.085	C22H18O11	[M-H]-	p-Coumaroylcaffeoyltartaric acid	Phenolic acids	Phenolic acids	-	13746	23548	15399	132260	19408	87672	156590	2787100	175860	--	--
MWSHY0094	459.09	139.04	458.085	C22H18O11	[M+H]+	(-)-Gallocatechin gallate	Flavonoids	Flavones	4233-96-9	68244	279620	413590	220120	102170	200530	56559	9	12780	--	--
mws2220	457.08	169.02	458.085	C22H18O11	[M-H]-	Gallocatechin 3-O-gallate	Flavonoids	Flavanols	5127-64-0	244440	1246000	1958600	1331600	628960	1751500	966720	235360	280360	--	--
pmb2654	460.1	117.9	461.153	C19H27NO12	[M-H]-	Anthranilate-1-O-Sophoroside	Phenolic acids	Phenolic acids	-	3125800	1302500	1046900	3044000	5050500	4136000	3375600	15243000	20861000	--	--
Lmmp003767	463.09	287.05	462.08	C21H18O12	[M+H]+	Kaempferol-7-O-glucuronide	Flavonoids	Flavonols	-	94910	33588	36342	82017	186070	483100	112780	34401	23217	--	--
mws4167	463.09	287.06	462.08	C21H18O12	[M+H]+	Luteolin-7-O-glucuronide	Flavonoids	Flavones	29741-10-4	715910	169420	698450	341540	826740	1964700	348350	163010	320180	C03515	ko00944
Lmmp002795	463.12	301.07	462.115	C22H22O11	[M+H]+	Pratensein-7-O-glucoside	Flavonoids	Isoflavones	36191-03-4	9	2690.3	209860	9	13576	9	80579	281280	82695	--	--
Lmsn005333	461.11	169.01	462.116	C22H22O11	[M-H]-	4-O-Galloyl-1-O-Cinnamoyl-β-D-glucose	Phenolic acids	Phenolic acids	-	1194100	312870	1272900	1396600	2169200	1394500	1357800	621160	789780	--	--
Lmsn005122	461.11	169.01	462.116	C22H22O11	[M-H]-	1-O-Galloyl-6-O-Cinnamoyl-β-D-glucose	Phenolic acids	Phenolic acids	115746-69-5	1175700	263790	1219700	1259700	2166900	1246800	1192200	599030	679430	--	--
Lmpn006208	461.11	315.05	462.116	C22H22O11	[M-H]-	8-Methoxykaempferol-7-O-rhamnoside	Flavonoids	Flavonols	-	92872	41178	56206	431500	257590	135470	490080	748470	296420	--	--
Lmjp003655	463.12	301.08	462.116	C22H22O11	[M+H]+	6-C-MethylKaempferol-3-glucoside	Flavonoids	Flavones	-	32098	37591	258860	9	120780	62176	144130	235440	70178	--	--
Hmcp002539	463.12	317.06	462.116	C22H22O11	[M+H]+	Isorhamnetin-3-O-rhamnoside	Flavonoids	Flavonols	-	33600	23776	9	9	11564	40342	26754	9	9	--	--
Hmmp004965	463.12	301.07	462.116	C22H22O11	[M+H]+	Diosmetin-7-O-glucoside	Flavonoids	Flavanones	20126-59-4	33821	18778	349550	32927	115090	85365	89256	313140	94945	--	--
Zmhn002750	461.11	323.08	462.117	C22H22O11	[M-H]-	4-O-(6'-O-Glucosylcaffeoyl)-4-hydroxybenzoic acid	Phenolic acids	Phenolic acids	-	138080	618790	306130	171780	176680	759920	149480	74886	91516	--	--
Lmdp004307	463.16	301.11	462.152	C23H26O10	[M+H]+	Farrerol-7-O-glucoside	Flavonoids	Flavanones	885044-12-2	9	16519	55227	9	38897	9	9	499190	37379	--	--
Lmdn004974	461.15	307.08	462.153	C23H26O10	[M-H]-	Syringalide A	Phenolic acids	Phenolic acids	110344-60-0	62410	107720	119650	319900	77175	87948	1124800	277030	227230	--	--
Hmdn001667	463.05	300.99	464.06	C20H16O13	[M-H]-	Ellagic acid-4-O-glucoside	Tannins	Tannin	-	9214400	4959400	2688900	2044600	3178100	2808900	5577500	2446200	4336400	--	--
mws1329	463.09	300.7	464.095	C21H20O12	[M-H]-	Quercetin-7-O-glucoside	Flavonoids	Flavonols	491-50-9	3830800	6841400	4850200	7625700	4682900	7319000	2959100	1386700	2882700	C12639	--
Smgp004575	465.1	303.05	464.095	C21H20O12	[M+H]+	Quercetin-5-O-β-D-glucoside	Flavonoids	Flavonols	-	5730100	7361900	4946500	41757000	12219000	12012000	48553000	5470900	28807000	--	--
mws0091	463.09	300.03	464.095	C21H20O12	[M-H]-	Quercetin-3-O-glucoside (Isoquercitrin)	Flavonoids	Flavonols	482-35-9	874320	2373900	1119300	21982000	3652900	4116600	18485000	3397500	11077000	C05623	ko00944,ko01100,ko01110
mws0061	463.09	300	464.095	C21H20O12	[M-H]-	Quercetin-3-O-galactoside (Hyperin)	Flavonoids	Flavonols	482-36-0	963910	3101000	1223300	25885000	4698200	4220100	22960000	4337400	12040000	C10073	--
MWSHY0046	465.1	303.05	464.095	C21H20O12	[M+H]+	Isoquercitrin	Flavonoids	Flavones	21637-25-2	4000700	8238100	4297100	43204000	11089000	13348000	45399000	4622200	23390000	--	--
mws0856	463.09	301	464.095	C21H20O12	[M-H]-	Quercetin-4'-O-glucoside (Spiraeoside)	Flavonoids	Flavonols	20229-56-5	857150	1997900	812130	15383000	3002400	3551800	15163000	3537800	9701500	--	--
Lmdp003286	465.1	303.06	464.095	C21H20O12	[M+H]+	Isohyperoside	Flavonoids	Flavonols	35589-21-0	5127300	8792000	4708500	41264000	13668000	13103000	51455000	7298100	27853000	--	--
pmp001309	465.1	303.1	464.095	C21H20O12	[M+H]+	6-Hydroxykaempferol-7-O-glucoside	Flavonoids	Flavonols	-	833520	995120	718970	1701200	1734100	2420000	2582100	1147700	1580800	--	--
mws0056	463.09	316.03	464.095	C21H20O12	[M-H]-	Myricetin-3-O-rhamnoside (Myricitrin)	Flavonoids	Flavonols	17912-87-7	17374	12768	9	9	6779.4	32075	48871	3754	9	C10108	--
Zmhn002545	463.12	323.08	464.131	C22H24O11	[M-H]-	4-O-(6'-O-Glucosylcaffeoyl)-3,4-dihydroxybenzyl alcohol	Phenolic acids	Phenolic acids	-	83884	254340	263230	352910	225330	176220	332680	140830	191720	--	--
pme1598	463.12	301	464.132	C22H24O11	[M-H]-	Hesperetin-5-O-glucoside	Flavonoids	Flavanones	69651-80-5	528020	1861900	677840	15928000	2488800	3736100	14454000	3353600	8452300	--	--
Lmcp001821	465.1	303.05	465.103	C21H21O12+	[M]+	Delphinidin-3-O-galactoside	Flavonoids	Anthocyanidins	28500-00-7	344860	802890	521490	1399100	337770	686110	547910	198220	440500	--	--
MWStz191	467.12	303.06	466.111	C21H22O12	[M+H]+	Taxifolin-3'-O-glucoside	Flavonoids	Flavones	31106-05-5	61604	111740	79294	576100	179330	163770	694390	84859	309810	--	--
Lmfn001344	467.08	169.01	468.09	C20H20O13	[M-H]-	Maplexin C (2,3-Di-O-Galloyl-1,5-Anhydro-D-Glucitol)	Phenolic acids	Phenolic acids	-	589950	5174400	3833900	4353600	2547400	1074200	2387000	64507	339150	--	--
Lmfn001258	467.08	169.01	468.09	C20H20O13	[M-H]-	Maplexin D (2,4-Di-O-Galloyl-1,5-Anhydro-D-Glucitol)	Phenolic acids	Phenolic acids	1355573-86-2	757310	6323000	4183800	4680700	2658700	1092000	2390100	62812	232550	--	--
Zmhn003985	467.08	423.09	468.106	C24H20O10	[M-H]-	Sclerophynin A	Phenolic acids	Phenolic acids	-	145960	32818	147620	211850	173680	85485	207080	69888	99533	--	--
HJAP056	477.14	315.1	476.131	C23H24O11	[M+H]+	Dihydroxy-dimethoxyflavone-7-O-glucoside	Flavonoids	Flavones	-	4374.8	30851	624240	8508	150000	87504	56797	524380	65870	--	--
pma0253	477.14	315	476.132	C23H24O11	[M+H]+	O-MethylChrysoeriol-5-O-glucoside	Flavonoids	Flavones	-	9	29395	537370	9	126740	50510	40295	385620	47218	--	--
pmp000172	477.14	315.08	476.132	C23H24O11	[M+H]+	5,2'-Dihydroxy-7,8-dimethoxyflavone glycosides	Flavonoids	Flavones	-	9	26178	555850	8105	111300	64726	48972	424370	43826	--	--
Lmhn006206	475.12	167.03	476.132	C23H24O11	[M-H]-	Flavoyadorinin B	Flavonoids	Flavones	-	76160	81095	309110	723560	317060	517510	1112500	1721300	500140	--	--
Zmhn004909	477.06	169.01	478.075	C21H18O13	[M-H]-	3,4-Digalloylshikimic acid	Phenolic acids	Phenolic acids	-	665410	610460	1057200	1579700	1477600	1486100	3175000	1894900	1289700	--	--
Lmqp003647	479.08	303.05	478.075	C21H18O13	[M+H]+	Herbacetin-3-O-glucuronide	Flavonoids	Flavonols	-	49646000	13595000	15208000	13244000	18949000	38805000	27526000	2603000	4011800	--	--
Hmjp003123	479.08	303.06	478.075	C21H18O13	[M+H]+	Quercetin-5-O-glucuronide	Flavonoids	Flavonols	-	56961000	12415000	16653000	12968000	21897000	42146000	28965000	3323500	5396500	--	--
Lmfn003760	477.07	301.04	478.075	C21H18O13	[M-H]-	Quercetin-4'-O-glucuronide	Flavonoids	Flavonols	201463-36-7	3358500	715030	909330	768760	1159900	3439400	1655600	214850	243050	--	--
Zmhn002764	477.11	323.07	478.111	C22H22O12	[M-H]-	4-O-(6'-O-Glucosylcaffeoyl)-3,4-dihydroxybenzoic acid	Phenolic acids	Phenolic acids	-	32462	227640	107510	226690	70492	162080	388630	113280	131320	--	--
Hmcp002207	479.12	317.06	478.111	C22H22O12	[M+H]+	Isorhamnetin-7-O-glucoside (Brassicin)	Flavonoids	Flavonols	6743-96-0	57016	129810	47698	1001300	112030	697420	1138400	237410	877910	--	--
Lmcp003402	479.12	317.06	478.111	C22H22O12	[M+H]+	Tamarixetin-3-O-glucoside (Tamarixin)	Flavonoids	Flavonols	27542-39-8	24712	21650	92972	9	79099	21654	16128	448760	9	--	--
Lmjp003044	479.12	317.06	478.111	C22H22O12	[M+H]+	Isorhamnetin-3-O-Glucoside	Flavonoids	Flavonols	5041-82-7	40894	109250	51288	1442500	132760	703410	1326300	285650	895700	--	--
Lmsn003409	477.1	169.01	478.111	C22H22O12	[M-H]-	1-O-Galloyl-6-O-p-Coumaroyl-β-D-glucose	Phenolic acids	Phenolic acids	-	8509700	12998000	13177000	325670	10891000	1001300	6933100	98423	343940	--	--
Lmsn004162	477.1	169.01	478.111	C22H22O12	[M-H]-	1-O-Galloyl-2-O-p-Coumaroyl-β-D-glucose	Phenolic acids	Phenolic acids	94356-18-0	547680	603530	924280	1498300	1392700	1284800	3086500	2218900	1232400	--	--
Lmsn004090	477.1	169.01	478.111	C22H22O12	[M-H]-	1-O-Galloyl-3-O-p-Coumaroyl-β-D-glucose	Phenolic acids	Phenolic acids	-	1296500	492110	1107900	256340	828820	975950	1081000	83253	481700	--	--
Lmsn003582	477.1	169.01	478.111	C22H22O12	[M-H]-	1-O-Galloyl-4-O-p-Coumaroyl-β-D-glucose	Phenolic acids	Phenolic acids	-	1278800	2197700	3470800	43236	1357900	178020	2826400	22484	114900	--	--
Lmjp002906	479.12	317.07	478.111	C22H22O12	[M+H]+	Rhamnetin-3-O-Glucoside	Flavonoids	Flavonols	27875-34-9	52473	131120	25008	1244400	92112	496680	1316300	336190	783170	--	--
Lmjp003295	479.12	317.07	478.111	C22H22O12	[M+H]+	6-Methoxykaempferol-3-O-glucoside	Flavonoids	Flavonols	63422-27-5	26940	121600	54560	1189600	83130	666080	961620	207620	784280	--	--
Lmnn002886	477.14	179.03	478.148	C23H26O11	[M-H]-	1'-O-(3,4-Dihydroxyphenethyl)-O-caffeoyl-glucoside	Phenolic acids	Phenolic acids	-	3363100	734690	768360	813900	1150100	3247900	1742500	245710	259480	--	--
pmn001525	477.14	169	478.148	C23H26O11	[M-H]-	3,5-Digalloylshikimic acid	Phenolic acids	Phenolic acids	95753-52-9	3417700	7855600	6205700	192720	4143400	458120	4172300	48185	209900	--	--
Xmgp003697	481.1	319.05	480.09	C21H20O13	[M+H]+	Cannabiscitrin	Flavonoids	Flavonols	520-14-9	9	9	9	148110	12670	55631	140290	26826	81344	--	--
Lmfp003403	481.1	319.05	480.09	C21H20O13	[M+H]+	Quercetagetin-7-O-glucoside	Flavonoids	Flavonols	548-75-4	9481.6	13834	3371	251850	3404.4	42701	189180	35855	31610	--	--
Lmsn000842	481.06	301	482.07	C20H18O14	[M-H]-	4,6-(S)-Hexahydroxydiphenoyl-β-D-glucose	Phenolic acids	Phenolic acids	36378-48-0	58517000	32472000	61364000	16165000	57849000	45969000	44710000	5712300	22019000	--	--
pmn001628	481.06	275	482.07	C20H18O14	[M-H]-	4,6-(S)-Hexahydroxydiphenoyl-D-glucose	Phenolic acids	Phenolic acids	23094-68-0	35664000	18129000	38973000	8663300	33336000	27104000	24518000	3579600	12057000	--	--
HJN104	481.14	319.08	482.105	C21H22O13	[M-H]-	Dihydromyricetin-3-O-glucoside	Flavonoids	Flavanonols	-	18636	25185	25676	90210	28214	29277	68660	444110	30685	--	--
Wmhn001495	483.08	169.01	484.077	C20H20O14	[M-H]-	1,4-Di-O-Galloyl-D-glucose	Phenolic acids	Phenolic acids	-	2843400	2584100	3527400	600410	1889300	1640200	2721400	283420	917130	--	--
Lmfn000797	483.08	169.01	484.085	C20H20O14	[M-H]-	2,3-Di-O-Galloyl-D-Glucose	Phenolic acids	Phenolic acids	-	453140	436040	610700	171900	443330	707320	2776100	39084	308230	--	--
pmn001629	483.08	169	484.085	C20H20O14	[M-H]-	Digalloylglucose	Phenolic acids	Phenolic acids	-	2029900	725260	3205500	485950	3765900	668860	5816800	128000	328910	--	--
pmn001526	483.08	169.01	484.085	C20H20O14	[M-H]-	1,6-Di-O-Galloyl-D-Glucose	Phenolic acids	Phenolic acids	-	2063800	731060	1964000	348700	2896800	702430	2148600	46290	227500	C04101	--
Hmbp002498	487.14	193.05	486.137	C21H26O13	[M+H]+	Scopoletin-7-O-xylosyl(1→6)glucoside	Lignans and Coumarins	Coumarins	-	34608	86943	13727	24726	8377	11152	16091	30600	11123	--	--
Lmmn003398	489.11	285.04	490.111	C23H22O12	[M-H]-	Kaempferol-3-O-(6''-acetyl)glucoside	Flavonoids	Flavonols	-	148690	58185	26948	70140	44813	27114	43915	20471	10953	--	--
Lmmp003903	491.12	287.05	490.111	C23H22O12	[M+H]+	Kaempferol-3-O-(2''-acetyl)glucoside	Flavonoids	Flavonols	-	342070	494850	31678	416880	227510	80368	147660	36133	41780	--	--
Cmyp005222	493.13	331.08	492.127	C23H24O12	[M+H]+	Iristectorin A	Flavonoids	Isoflavones	37744-61-9	9	9	510500	9	42928	11976	40638	216120	65892	--	--
Hmgp002238	493.14	331.08	492.128	C23H24O12	[M+H]+	Jaceosidin-7-O-Glucoside	Flavonoids	Flavones	25474-11-7	9	9	534250	9	38804	19210	23632	196900	58224	--	--
Cmsp004305	493.21	163.08	492.2	C25H32O10	[M+H]+	(7S,8R-Threo-3',4,9'-trihydroxy-3-methoxy-4',7-epoxy-neolignan-9-O-rhamnoside	Lignans and Coumarins	Lignans	-	95136	204950	123980	94617	82207	116410	35480	56934	62552	--	--
Cmsn002067	491.19	315.12	492.2	C25H32O10	[M-H]-	7S,8R-threo-3',9,9'-trihydroxy-3-methoxy-4',7-epoxy-neolignan-4-O-rhamnoside	Lignans and Coumarins	Lignans	-	513670	1041800	347480	9	271180	593800	436860	371280	1858300	--	--
Cmsn002371	491.19	327.12	492.2	C25H32O10	[M-H]-	Isolariciresinol-9-O-xyloside	Lignans and Coumarins	Lignans	-	3818500	7233300	4674000	2973500	4155900	4452700	1325100	1879200	3273700	--	--
Lmsn004321	493.1	169.01	494.106	C22H22O13	[M-H]-	1-O-Caffeoyl-3-O-galloyl-β-D-glucose	Phenolic acids	Phenolic acids	-	802150	1536100	3138600	463410	2958100	668690	622780	67964	303220	--	--
Lmsn003778	493.1	169.01	494.106	C22H22O13	[M-H]-	1-O-Caffeoyl-4-O-galloyl-β-D-glucose	Phenolic acids	Phenolic acids	-	445900	906620	609200	411700	713100	447640	386020	94219	355960	--	--
Lmtn002997	493.1	331.05	494.106	C22H22O13	[M-H]-	Mearnsetin-3-O-glucoside	Flavonoids	Flavones	-	165210	17984	135870	329730	519850	112440	276820	85529	149520	--	--
Zmhn003297	495.08	343.07	496.085	C21H20O14	[M-H]-	3-O-Digalloyl quinic acid	Phenolic acids	Phenolic acids	-	8619600	16058000	19034000	1165400	29054000	11949000	17569000	1518000	1321200	--	--
Lmfn001584	497.09	169.01	498.101	C21H22O14	[M-H]-	Methyl 4,6-di-O-galloyl-D-glucoside	Phenolic acids	Phenolic acids	-	229330	325290	193320	190990	114830	54488	236860	54231	305080	--	--
pmb3064	499.15	163.2	500.153	C22H28O13	[M-H]-	3-O-p-Coumaroylquinic acid-O-glucoside	Phenolic acids	Phenolic acids	-	111000	60686	115820	131830	112210	120690	241160	979310	193430	--	--
pmb3061	499.15	163.1	500.153	C22H28O13	[M-H]-	5-O-p-Coumaroylquinic acid O-glucoside	Phenolic acids	Phenolic acids	-	392380	31591	164500	846710	334440	621290	1272900	1335800	469000	--	--
Lmhn003799	501.1	307.05	502.111	C24H22O12	[M-H]-	Feruloylferuloyltartaric acid	Phenolic acids	Phenolic acids	-	37628	17061	16414	67508	40309	37023	58103	121370	72104	--	--
mad2394	501.1	337.05	502.111	C24H22O12	[M-H]-	Sinapoyl-p-coumaroyltartaric acid	Phenolic acids	Phenolic acids	-	223390	62310	245220	115960	166800	120460	107950	94402	295760	--	--
HJAP135	505.12	257.08	504.126	C24H24O12	[M+H]+	Pinocembrin-7-O-(6''-O-malonyl)glucoside	Flavonoids	Flavanones	-	9	9	9	9428.9	3064.8	3031.2	57342	42360	203020	--	--
Lmsn004970	503.12	179.04	504.127	C24H24O12	[M-H]-	3,6-Di-O-caffeoyl glucose	Phenolic acids	Phenolic acids	-	72956	145920	181060	87800	136160	53201	61820	84061	120570	--	--
Zmsp004363	507.12	303.05	506.106	C23H22O13	[M+H]+	Quercetin-3-O-(6''-acetyl)glucoside	Flavonoids	Flavonols	-	126400	166180	35339	38929	101530	45630	50586	28082	17784	--	--
Hmln002199	505.1	300.03	506.107	C23H22O13	[M-H]-	Quercetin-3-O-(6''-acetyl)galactoside	Flavonoids	Flavonols	-	293960	295050	53643	468700	275170	1224100	3147800	720310	1236500	--	--
Lmsn004323	507.11	169.01	508.122	C23H24O13	[M-H]-	1-O-Galloyl-2-O-Feruloyl-β-D-glucose	Phenolic acids	Phenolic acids	-	199680	183300	178210	223190	235540	208980	225300	74919	509720	--	--
Lmsn003644	507.11	169.01	508.122	C23H24O13	[M-H]-	1-O-Galloyl-6-O-Feruloyl-β-D-glucose	Phenolic acids	Phenolic acids	-	90237	70254	72060	11375	64831	55692	64596	9129	38670	--	--
Lmsn004092	507.11	169.01	508.122	C23H24O13	[M-H]-	1-O-Galloyl-3-O-Feruloyl-β-D-glucose	Phenolic acids	Phenolic acids	-	102020	53142	56188	10233	64834	56416	53899	12509	39005	--	--
Cmsn002383	509.2	179.07	510.21	C25H34O11	[M-H]-	(7S,8S-Threo-3',4,7,9-tetrahydroxy-3-methoxy-8-O-4'-neolignan-9'-O-rhamnoside	Lignans and Coumarins	Lignans	-	85320	56069	45126	34214	69632	60086	9	9	9	--	--
MWSmce328	517.13	163.04	516.127	C25H24O12	[M+H]+	Isochlorogenic acid C	Phenolic acids	Phenolic acids	57378-72-0	192540	47366	228600	172580	50074	139040	14188	77705	35138	--	--
Lmhn003246	517.1	223.06	518.106	C24H22O13	[M-H]-	Sinapoylcaffeoyltartaric acid	Phenolic acids	Phenolic acids	-	14374	38214	9	16763	18813	25752	6332	609610	21590	--	--
Li512111	519.11	315.05	520.122	C24H24O13	[M-H]-	Isorhamnetin-3-O-(6''-acetylglucoside)	Flavonoids	Flavonols	-	15845	25104	9	120740	30769	113420	165290	83346	171090	--	--
pmn001378	519.19	357.14	520.194	C26H32O11	[M-H]-	Pinoresinol-4-O-glucoside	Lignans and Coumarins	Lignans	41607-20-9	2002700	1306700	3350000	3638700	1807200	3001200	2876000	1117500	958900	C17529	--
Lmsp003655	521.2	131.05	520.194	C26H32O11	[M+H]+	Dehydrodiconiferyl alcohol-gamma'-O-glucoside	Phenolic acids	Phenolic acids	-	514720	411250	493700	59920	319630	159090	20940	151780	19557	--	--
pmn001710	521.13	359.08	522.137	C24H26O13	[M-H]-	Rosmarinic acid-3'-O-glucoside	Phenolic acids	Phenolic acids	910028-78-3	80041	478740	167810	101330	403720	311380	130240	186980	381760	--	--
Lmmn002274	521.2	359.15	522.21	C26H34O11	[M-H]-	Isolariciresinol-9'-O-glucoside	Lignans and Coumarins	Lignans	63358-12-3	282190	523190	97097	189380	216230	270320	156230	131690	255640	--	--
Lmtn002596	521.2	359.14	522.21	C26H34O11	[M-H]-	Dihydrodehydrodiconiferyl alcohol-4-O-glucoside	Lignans and Coumarins	Lignans	-	475990	749480	208210	215490	343830	377400	341550	165630	424490	--	--
Lmyn003971	521.2	359.15	522.21	C26H34O11	[M-H]-	Dihydrodehydrodiconiferyl alcohol-4-O-β-D-glucopyranoside	Lignans and Coumarins	Lignans	-	403010	906830	187080	351130	438880	401930	293530	140900	337660	--	--
HJN083	521.2	359.15	522.211	C26H34O11	[M-H]-	Lariciresinol-4'-O-glucoside	Lignans and Coumarins	Lignans	143663-00-7	83531	607570	217060	75795	355750	319190	134290	280530	510340	--	--
Cmsn002480	523.22	475.2	524.226	C26H36O11	[M-H]-	Secoisolariciresinol-9'-O-glucoside	Lignans and Coumarins	Lignans	63320-67-2	37816000	41450000	44581000	20307000	49943000	41120000	22503000	7997200	23476000	--	--
MWStz043	531.15	163.04	530.142	C26H26O12	[M+H]+	3,4-Di-O-caffeoylquinic acid methyl ester	Phenolic acids	Phenolic acids	114637-83-1	14893	17760	52499	22409	39892	51901	34672	77316	19015	--	--
pmb0542	535.11	287.06	535.108	C24H23O14+	[M]+	Cyanidin-3-O-(6''-O-malonyl)glucoside	Flavonoids	Anthocyanidins	171828-62-9	9	9	9	603020	1051200	1307800	3443400	1396800	4674300	C12643	ko00942
Hmln002189	549.09	505.11	550.096	C24H22O15	[M-H]-	Quercetin-3-O-(6''-malonyl)galactoside	Flavonoids	Flavonols	-	1215700	1081400	109050	2654100	1992200	4441200	11635000	3794800	8909100	--	--
pmp000589	551.1	303.05	550.096	C24H22O15	[M+H]+	Quercetin-7-O-(6''-malonyl)glucoside	Flavonoids	Flavonols	-	1339900	992980	112700	3801800	1961500	4616600	11833000	5134500	11099000	--	--
pmb2979	549.12	387.1	550.132	C25H26O14	[M-H]-	Hesperetin-7-O-(6''-malonyl)glucoside	Flavonoids	Flavanonols	-	129890	99412	74236	46712	90376	85887	99050	8569.8	17712	--	--
Hmln002355	549.2	387.15	550.204	C27H34O12	[M-H]-	5'-Methoxymatairesinoside	Lignans and Coumarins	Lignans	1691201-82-7	154240	405640	381250	166460	245580	107270	214200	118480	250040	--	--
pmn001371	549.2	387.15	550.205	C27H34O12	[M-H]-	Eucommin A	Lignans and Coumarins	Lignans	99633-12-2	131350	360720	336290	120630	243630	77334	194200	98686	299000	C10560	--
pmb3114	561.14	289.2	562.148	C30H26O11	[M-H]-	Epicatechin-epiafzelechin	Flavonoids	Flavanols	-	184760	659690	140280	176260	234600	236590	1191600	86782	4101500	--	--
pmp000273	563.15	139.04	562.148	C30H26O11	[M+H]+	Gambiriin B3	Tannins	Tannin	76236-90-3	6671	26794	44244	14189	16466	12072	196710	10965	76033	C17777	--
HJAP064	565.12	317.08	564.088	C25H24O15	[M+H]+	Isorhamnetin-3-O-(6''-malonylglucoside)	Flavonoids	Flavonols	-	27940	52368	6947.5	296960	82806	291620	281070	186770	438390	--	--
Zmhp005139	565.12	317.07	564.112	C25H24O15	[M+H]+	Tamarixetin-3-O-(6''-malonyl)glucoside	Flavonoids	Flavonols	-	50712	63866	6830	268280	120620	366650	311450	189140	471920	--	--
HJN049	575.12	449.09	576.126	C30H24O12	[M-H]-	2α,3α-Epoxy-5,7,3',4'-tetrahydroxyflavan-(4β-8-catechin)	Tannins	Proanthocyanidins	-	21789	13143	6634.4	143810	50050	68218	289970	12790	117560	--	--
HJN053	575.12	449.09	576.126	C30H24O12	[M-H]-	2α,3α-Epoxy-5,7,3',4'-tetrahydroxyflavan-(4β-8-epicatechin)	Tannins	Proanthocyanidins	-	11206	23088	9041.3	133050	46447	92124	280520	9	105260	--	--
HJN069	575.12	449.09	576.126	C30H24O12	[M-H]-	Tetrahydroxyflavan-(4α-8-epicatechin)	Flavonoids	Flavanols	-	4679.1	21565	8437.5	101860	42230	71379	228850	18508	85531	--	--
Lmpp003930	579.15	271.06	578.142	C30H26O12	[M+H]+	Apigenin-7-O-(6''-p-Coumaryl)glucoside	Flavonoids	Flavones	-	9612.8	6961.3	18129	9111.6	9399.4	12245	35846	176990	6107.9	--	--
Lmmp006709	579.15	287.06	578.142	C30H26O12	[M+H]+	Kaempferol-3-O-(4''-p-coumaroyl)rhamnoside	Flavonoids	Flavonols	-	36385	15158	17350	49505	58211	18623	29280	28229	11751	--	--
mws0836	577.14	425.1	578.142	C30H26O12	[M-H]-	Procyanidin B1	Tannins	Proanthocyanidins	20315-25-7	956370	1900400	1038300	2336500	1304000	1243300	4175400	941910	4862200	--	--
pme0436	577.14	407.1	578.142	C30H26O12	[M-H]-	Procyanidin B3	Tannins	Proanthocyanidins	23567-23-9	2978800	4871900	2242600	3028000	3629700	2757900	10551000	1595000	24191000	--	--
MWSHY0171	579.15	409.09	578.142	C30H26O12	[M+H]+	Procyanidin B2	Tannins	Proanthocyanidins	29106-49-8	189110	630220	51627	373180	262210	228160	391980	77268	756310	C17639	--
pme2493	579.17	287.1	578.164	C27H30O14	[M+H]+	Kaempferol-3,7-O-dirhamnoside (Kaempferitrin)	Flavonoids	Flavonols	482-38-2	15685	63319	9	21260	37715	70438	21239	36013	143270	C16981	--
Lmcn003163	579.08	289.07	580.085	C28H20O14	[M-H]-	Epitheaflavic acid-3-O-Gallate	Flavonoids	Flavanols	34218-97-8	4220300	19114000	10795000	2846400	10524000	7651800	14515000	267030	39550000	--	--
pmp000275	581.17	139.04	580.158	C30H28O12	[M+H]+	Gambiriin A1	Tannins	Tannin	76250-49-2	86933	90217	380150	51268	75807	70721	287320	36998	533730	C17772	--
Zmhn001446	579.21	417.16	580.216	C28H36O13	[M-H]-	Syringaresinol-4'-O-glucopyranosid	Lignans and Coumarins	Lignans	-	1442200	1007800	643900	1122800	296260	958260	2256000	293020	817920	--	--
Lmjp001367	581.15	287.05	581.15	C26H29O15+	[M]+	Cyanidin-3-O-(2''-O-xylosyl)galactoside	Flavonoids	Anthocyanidins	-	9	9	9	387950	65496	222170	176040	274740	325700	--	--
Lmfn004769	585.09	301.03	586.096	C27H22O15	[M-H]-	Quercetin-3-O-(4''-O-galloyl)arabinoside	Flavonoids	Flavonols	-	568090	106680	703200	656730	862710	58535	90758	124190	99903	--	--
Lmmp003672	593.17	441.11	592.158	C31H28O12	[M+H]+	8,8'-Methylenebiscatechin	Flavonoids	Flavanols	81555-08-0	24492	21628	5461.2	29766	8147.8	30193	35720	9	21956	--	--
Zmjp005293	593.19	285.08	592.179	C28H32O14	[M+H]+	Robinson-7-O-Neohesperidin	Flavonoids	Flavones	-	6763.6	43679	122920	7891.8	45233	11308	12447	16508	13044	--	--
pmp001135	595.14	147	594.137	C30H26O13	[M+H]+	Biondnoid I	Flavonoids	Flavonols	142750-32-1	55385000	53503000	13896000	35224000	16502000	10737000	13327000	9359300	5071700	--	--
mws1290	593.13	285	594.137	C30H26O13	[M-H]-	Kaempferol-3-O-(6''-p-Coumaroyl)glucoside (Tiliroside)	Flavonoids	Flavonols	20316-62-5	42965000	47314000	10750000	27301000	11999000	7241700	10169000	7982300	3822000	C17140	--
Lmyp004407	595.14	287.05	594.137	C30H26O13	[M+H]+	Kaempferol-3-O-(2''-p-Coumaroyl)galactoside	Flavonoids	Flavonols	-	20043000	21222000	4463300	12159000	5337100	3482400	4394300	3457500	1752800	--	--
Hmjn004446	593.13	285.04	594.137	C30H26O13	[M-H]-	Luteolin-7-O-(6''-caffeoyl)rhamnoside	Flavonoids	Flavones	-	17664000	21498000	4159200	10916000	4668700	3036900	3895300	2692900	1413000	--	--
Lmyp004318	595.14	287.06	594.137	C30H26O13	[M+H]+	Kaempferol-3-O-(6''-p-Coumaroyl)galactoside	Flavonoids	Flavonols	-	20952000	20935000	4538700	12300000	5456400	3387200	4311900	3037300	1645800	--	--
pmp000593	595.17	449.1	594.158	C27H30O15	[M+H]+	Luteolin-7-O-rutinoside	Flavonoids	Flavones	3563-98-2	807060	864880	261110	603850	387290	677660	305860	284680	190690	--	--
Lmsn002815	593.15	285.04	594.158	C27H30O15	[M-H]-	Kaempferol-3-O-rutinoside(Nicotiflorin)	Flavonoids	Flavonols	17650-84-9	298720	366070	86643	277680	121150	336060	110580	102580	68874	C21833	ko00944,ko01110
MWSHY0080	595.17	287.06	594.158	C27H30O15	[M+H]+	Luteolin-7-O-neohesperidoside (Lonicerin)	Flavonoids	Flavones	25694-72-8	3345600	3277000	945830	2153600	420970	2483700	586500	9	628420	C12630	ko00944
MWSHY0061	595.16	287.06	594.158	C27H30O15	[M+H]+	Kaempferol-3-O-neohesperidoside	Flavonoids	Flavonols	32602-81-6	3133400	2892700	794540	1795900	507220	2345300	217760	9	444040	--	--
Lmsp004670	595.17	287.06	594.158	C27H30O15	[M+H]+	Kaempferol-3-O-glucoside-7-O-rhamnoside	Flavonoids	Flavonols	-	3428900	3115000	903340	1889000	473390	2302100	526060	698310	555370	--	--
MWSslk254	595.17	287.06	594.158	C27H30O15	[M+H]+	Kaempferol-3-O-glucorhamnoside	Flavonoids	Flavonols	40437-72-7	3514500	3379600	1003000	2252500	509740	2748700	707470	729950	606640	--	--
Lmpp003789	595.14	287.06	595.145	C30H27O13+	[M]+	Cyanidin-3-O-(6''-O-p-Coumaroyl)glucoside	Flavonoids	Anthocyanidins	-	2847900	2112000	573700	1254300	588980	2300400	295810	9	573990	C12095	ko00942
pme1773	595.17	287.06	595.166	C27H31O15+	[M]+	Cyanidin-3-O-rutinoside (Keracyanin)	Flavonoids	Anthocyanidins	28338-59-2	170690	380450	302960	899500	12792000	13509000	11069000	7760200	6990000	C08620	ko00942
Lmtp004044	597.14	303.04	596.138	C26H28O16	[M+H]+	Quercetin-3-O-apiosyl(1→2)galactoside	Flavonoids	Flavonols	-	7649.1	17694	4388.9	119410	53006	96783	21102	9504.9	77934	--	--
Lmyn005006	595.15	287.06	596.153	C30H28O13	[M-H]-	"Eriodictyol-7-O-(6""-O-p-coumaroyl)glucoside"	Flavonoids	Flavanones	-	9	9	9	54706	11674	13490	126290	124850	19710	--	--
Lmyp003599	601.12	287.06	600.112	C28H24O15	[M+H]+	Kaempferol-3-O-(6''-galloyl)glucoside	Flavonoids	Flavonols	56317-05-6	208820	211150	121540	18313	160870	356630	180150	45726	56362	--	--
Lmyp003348	601.12	287.06	600.112	C28H24O15	[M+H]+	Kaempferol-3-O-(6''-galloyl)galactoside	Flavonoids	Flavonols	-	192480	208820	98562	34611	120380	290740	88805	56400	34782	--	--
Lmmp000897	611.14	287.05	610.132	C30H26O14	[M+H]+	Gallocatechin-Gallocatechin	Flavonoids	Flavanols	-	19760	55393	61231	616070	478360	196400	1294800	206840	84136	--	--
Lmyp004052	611.14	147.04	610.132	C30H26O14	[M+H]+	Quercetin-3-O-(6''-p-Coumaroyl)galactoside	Flavonoids	Flavonols	-	2966700	2840400	3128100	4034600	3482500	6595100	22977000	26355000	7239300	--	--
Lmsp004166	611.16	303.05	610.153	C27H30O16	[M+H]+	Quercetin-3-O-glucoside-7-O-rhamnoside	Flavonoids	Flavonols	-	7721500	9761000	4515300	2539100	8926200	16192000	14953000	7663300	6686500	--	--
Lmjp002461	611.16	303.05	610.153	C27H30O16	[M+H]+	Quercetin-3-O-neohesperidoside	Flavonoids	Flavonols	117611-67-3	5865400	9190300	3702900	2673800	8536400	17878000	14349000	6556900	5832100	--	--
Lmbp002336	611.16	303.05	610.153	C27H30O16	[M+H]+	Quercetin-3-O-(2''-O-rhamnosyl)galactoside	Flavonoids	Flavonols	-	111500	430610	66527	69528	161070	513420	133610	41472	35465	--	--
Lmbp002592	611.16	287.05	610.153	C27H30O16	[M+H]+	Kaempferol-3,7-di-O-glucoside	Flavonoids	Flavones	-	9	100240	43008	464030	471780	411590	1051000	262520	378560	--	--
MWSHY0067	611.16	303.05	610.153	C27H30O16	[M+H]+	Quercetin-3-O-rutinoside (Rutin)	Flavonoids	Flavonols	153-18-4	8073300	9170900	4274400	3113600	9409400	17321000	14882000	7124300	6650700	C05625	ko00944,ko01100,ko01110
Lmpp003662	611.14	303.05	611.14	C30H27O14+	[M]+	Delphinidin-3-O-(6''-O-p-coumaroyl)glucoside	Flavonoids	Anthocyanidins	-	6507800	9672200	4101400	3179500	8968900	16778000	16060000	8605400	7626600	C16370	ko00942
pme1777	611.16	287.06	611.161	C27H31O16+	[M]+	Cyanidin-3,5-O-diglucoside (Cyanin)	Flavonoids	Anthocyanidins	2611-67-8	685930	800390	705390	45024000	16164000	20000000	26781000	9180900	29109000	C08639	ko00942
Lmsn005253	613.12	169.01	614.127	C29H26O15	[M-H]-	1,2-Di-O-galloyl-3-O-Cinnamoyl-β-D-glucose	Phenolic acids	Phenolic acids	-	39702	127350	127880	43711	69061	44566	13663	20290	4462	--	--
Lmsn004921	613.12	169.01	614.127	C29H26O15	[M-H]-	1,2-Di-O-galloyl-5-O-Cinnamoyl-β-D-glucose	Phenolic acids	Phenolic acids	-	70037	117990	125200	43698	69171	35847	17687	10780	4062.9	--	--
Lmyp003191	617.08	153.02	616.07	C27H20O17	[M+H]+	Phyllanemblinin A	Tannins	Tannin	-	64138	175090	238150	330200	84116	26159	113390	6536.8	13116	--	--
Lmyp003873	617.11	153.02	616.106	C28H24O16	[M+H]+	Quercetin-3-O-(2''-galloyl)glucoside	Flavonoids	Flavonols	69624-79-9	5214200	4209300	1951800	953610	1113700	5376300	770480	501110	623800	--	--
Lmyp003349	617.11	153.02	616.106	C28H24O16	[M+H]+	Quercetin-3-O-(6''-galloyl)glucoside	Flavonoids	Flavonols	56316-75-7	1691600	1811700	3285700	1425100	3165600	4403800	6578700	1450900	2030300	--	--
MWSHY0199	617.11	303.05	616.106	C28H24O16	[M+H]+	Quercetin-3-O-(6''-galloyl)galactoside	Flavonoids	Flavonols	53171-28-1	1629200	2302200	8945000	4767100	10861000	4168700	12275000	1274200	2956100	--	--
Rfmb26201	621.22	417.16	622.226	C30H38O14	[M-H]-	Syringaresinol-4'-O-(6''-acetyl)glucoside	Lignans and Coumarins	Lignans	-	303320	50257	3642.5	30688	29431	68843	185860	14994	44042	--	--
Hmjp002999	625.18	317.06	624.162	C28H32O16	[M+H]+	Isorhamnetin-3-O-rutinoside (Narcissin)	Flavonoids	Flavonols	604-80-8	65275	84169	107020	27658	65040	297050	153400	122460	190100	--	--
HJAP120	625.17	317.07	624.168	C28H32O16	[M+H]+	Rhamnetin-3-O-Rutinoside	Flavonoids	Flavonols	-	81168	72519	128090	55352	77792	400370	147000	137430	202880	--	--
Hmlp004943	625.18	317.07	624.168	C28H32O16	[M+H]+	Nitensoside B	Lignans and Coumarins	Coumarins	-	69631	64878	79870	27152	65455	306490	131700	96184	178290	--	--
Lmsp004721	625.18	317.07	624.169	C28H32O16	[M+H]+	Tamarixetin-3-O-glucoside-7-O-rhamnoside	Flavonoids	Flavonols	-	77684	54860	115310	31942	68148	372910	162400	166620	169400	--	--
Lmhp003217	625.17	317.06	624.169	C28H32O16	[M+H]+	2'-Hydoxy,5-methoxyGenistein-O-rhamnosyl-glucoside	Flavonoids	Isoflavones	-	108000	40662	94557	48597	46926	348250	145560	128270	170650	--	--
MWSHY0064	625.17	317.07	624.169	C28H32O16	[M+H]+	Isorhamnetin-3-O-neohespeidoside	Flavonoids	Flavonols	55033-90-4	89846	68239	96634	39436	59614	323710	151190	137310	175400	--	--
Lmmp002463	625.18	317.07	624.169	C28H32O16	[M+H]+	Sexangularetin-3-O-glucoside-7-O-rhamnoside	Flavonoids	Flavonols	-	81362	68208	97365	38922	67229	332200	141670	128850	155910	--	--
Lmpp003815	625.16	317.07	625.155	C31H29O14+	[M]+	Petunidin-3-O-(6''-O-p-Coumaroyl)glucoside	Flavonoids	Anthocyanidins	-	77203	49995	127120	39391	51963	382220	161840	112920	183100	--	--
pmf0614	625.18	301.07	625.176	C28H33O16+	[M]+	Peonidin-3,5-O-diglucoside	Flavonoids	Anthocyanidins	47851-83-2	9	9	9	262400	52353	101480	227070	80971	582270	--	--
Hmcp005575	627.15	303.05	626.148	C27H30O17	[M+H]+	Quercetin-5,4'-di-O-glucoside	Flavonoids	Flavonols	-	21490	49808	479550	64621	236050	167550	181760	59068	315040	--	--
pmp000596	627.16	465.1	626.148	C27H30O17	[M+H]+	Quercetin-3-O-(2''-O-galactosyl)glucoside	Flavonoids	Flavonols	56782-99-1	12284	32876	14447	218170	11996	48569	128450	73090	83881	--	--
pmp001310	627.16	303.1	626.148	C27H30O17	[M+H]+	6-HydroxyKaempferol-3,6-O-Diglucoside	Flavonoids	Flavonols	-	90963	95058	29945	317840	58173	142170	345350	224340	496800	--	--
Lmcp005542	627.13	303.05	627.134	C30H27O15+	[M]+	Delphinidin-3-O-(6''-O-caffeoyl)glucoside	Flavonoids	Anthocyanidins	-	20351	72204	527270	95572	206930	156710	177760	125350	376190	--	--
pmn001529	629.08	169	630.086	C28H22O17	[M-H]-	3,4,5-Tri-O-Galloylshikimic acid	Phenolic acids	Phenolic acids	-	624250	826250	1619300	19924	1098600	65736	382090	13760	92490	--	--
Lmsn004714	629.11	169.01	630.122	C29H26O16	[M-H]-	1,6-Di-O-galloyl-2-O-p-coumaroyl-β-D-glucose	Phenolic acids	Phenolic acids	115713-49-0	63896	17276	286180	13730	59928	1112.5	27425	1491.6	6139.4	--	--
Hmln002480	633.08	300.99	632.067	C27H22O18	[M-H]-	Galloyl-HHDP(Hexahydroxydiphenoyl)-glueopy ranose	Tannins	Tannin	-	1967000	1003900	1607900	956340	874560	1725800	903720	572770	830120	--	--
Lmhn002379	633.07	301	634.079	C27H22O18	[M-H]-	Strictinin	Tannins	Tannin	517-46-4	2199600	1107800	1671600	1285700	879100	1706000	1196600	471890	813910	--	--
Lmyn003256	633.07	301	634.081	C27H22O18	[M-H]-	Isocorilagin	Tannins	Tannin	-	24889000	21254000	31851000	23842000	18197000	17087000	37111000	2152200	4911000	--	--
Zmhn003541	633.07	301	634.081	C27H22O18	[M-H]-	Gemin D	Tannins	Tannin	84744-46-7	25697000	24423000	38164000	25088000	19819000	17508000	39992000	2745000	4459500	--	--
Lmsn001477	633.07	301	634.081	C27H22O18	[M-H]-	1-O-Galloyl-4,6-(S)-HHDP-β-D-glucose	Phenolic acids	Phenolic acids	-	592760	1081700	1833600	211060	3746900	1312700	1040400	310800	1058500	--	--
Lmsn001900	633.07	301	634.081	C27H22O18	[M-H]-	3-O-Galloyl-4,6-(S)-HHDP-β-D-glucose	Phenolic acids	Phenolic acids	-	909750	1139200	2538500	247720	4772100	1427900	1420500	323660	1240300	--	--
pmn001622	633.07	275	634.081	C27H22O18	[M-H]-	1-O-Galloyl-4,6-hexahydroxydiphenoyl-D-glucose	Phenolic acids	Phenolic acids	126721-55-9	2190100	1210700	2041900	1482800	1043600	1847000	1382100	545390	855020	--	--
Hmqn003212	633.08	301.01	634.081	C27H22O18	[M-H]-	Sanguiin H4	Tannins	Tannin	-	24336000	20886000	34047000	20606000	19775000	16395000	34917000	2574000	5650900	--	--
Lmyn002764	633.07	301	634.081	C27H22O18	[M-H]-	Phyllanemblinin B	Tannins	Tannin	-	21839000	22524000	33932000	23626000	20748000	16681000	36320000	2331800	4873200	--	--
Lmfn001769	633.11	169.01	634.117	C28H26O17	[M-H]-	Maplexin G	Tannins	Tannin	-	350080	593080	424260	174540	398530	126250	186680	55655	37855	--	--
Zmdn003203	635.09	169.01	636.096	C27H24O18	[M-H]-	1,2,6-Tri-O-galloyl-D-glucose	Phenolic acids	Phenolic acids	-	325640	148170	576670	89791	240740	281540	409780	8693.4	43878	C04360	--
Lmfn001209	635.09	169.01	636.096	C27H24O18	[M-H]-	1,3,6-Tri-O-galloyl-D-glucose	Phenolic acids	Phenolic acids	18483-17-5	277280	201430	581460	70215	309060	307800	448760	9	61963	C17458	--
Lmsn003088	635.09	169.01	636.096	C27H24O18	[M-H]-	1,4,6-Tri-O-galloyl-β-D-glucose	Phenolic acids	Phenolic acids	94513-58-3	186120	232790	527330	97835	286960	275860	508820	14611	55453	--	--
Lmhp002800	641.16	317.06	640.164	C28H32O17	[M+H]+	2'-Hydoxy,5-methoxyGenistein-4',7-O-diglucoside	Flavonoids	Isoflavones	-	137220	124140	306020	87642	319040	27942	10856	18051	19736	--	--
Lmpp003228	641.15	317.07	641.15	C31H29O15+	[M]+	Petunidin-3-O-(6''-O-caffeoyl)glucoside	Flavonoids	Anthocyanidins	-	128330	121810	314780	62098	401020	25632	11837	19758	20660	--	--
Lmpp003255	641.15	303.05	641.15	C31H29O15+	[M]+	Delphinidin-3-O-(6''-O-feruloyl)glucoside	Flavonoids	Anthocyanidins	-	14153	12030	11024	14809	18562	46898	24321	12973	8797.5	--	--
Cmhn000855	649.07	481.06	650.075	C27H22O19	[M-H]-	Valoneoyl-D-glucose	Tannins	Tannin	-	1683900	530940	2448200	1125300	1771800	3127200	3972400	246480	1085800	--	--
Lmsn001090	649.07	301	650.076	C27H22O19	[M-H]-	Lagerstannin C	Tannins	Tannin	-	785070	69480	469430	218780	352240	547800	533330	54672	178160	--	--
Jmwn002752	653.21	339.07	654.216	C30H38O16	[M-H]-	3,4-dihydroxyphenethoxy-8-O-β-D-[6-O-(4-O-β-D-glucopyranosyl)-feruloyl]glucopyranoside	Phenolic acids	Phenolic acids	-	9	9	9	88636	14476	28191	211870	178420	287410	--	--
Lmmp002483	657.13	495.09	656.122	C27H28O19	[M+H]+	Gossypetin-3-O-glucuronide-8-O-glucoside	Flavonoids	Flavonols	-	72304	349790	126970	81026	98002	129420	62575	14459	28318	--	--
Lmsn004659	659.13	169.01	660.133	C30H28O17	[M-H]-	1,6-Di-O-galloyl-2-O-Feruloyl-β-D-glucose	Phenolic acids	Phenolic acids	-	39616	169330	188080	92507	111720	69984	19258	98370	9902	--	--
Lmsn004924	659.13	169.01	660.133	C30H28O17	[M-H]-	1,6-Di-O-galloyl-3-O-Feruloyl-β-D-glucose	Phenolic acids	Phenolic acids	-	41361	20369	226130	16566	61746	17031	37271	3478.5	4141.6	--	--
pmb2819	665.1	218.1	666.201	C27H38O19	[M-H]-	O-Caffeoyl maltotriose	Phenolic acids	Phenolic acids	-	31686	2537.8	18098	86830	15781	23906	49754	129740	84137	--	--
Cmrn003434	665.21	503.18	666.216	C31H38O16	[M-H]-	Tubuloside C	Phenolic acids	Phenolic acids	112516-04-8	1011100	2569500	2178300	575770	736320	1030400	899870	459340	444350	--	--
Lmyn000516	669.09	337.02	670.102	C27H26O20	[M-H]-	Phyllanemblinin F	Tannins	Tannin	-	50435	33493	45835	17283	112030	57185	63137	63860	48355	--	--
Lmyn001713	669.09	337.02	670.102	C27H26O20	[M-H]-	Phyllanemblinin D	Tannins	Tannin	-	95446	29768	69776	41558	48884	35570	33668	13529	16888	--	--
Lmgn002250	677.17	191.06	678.18	C31H34O17	[M-H]-	Dicaffeoylquinic acid-O-glucoside	Phenolic acids	Phenolic acids	-	86876	684290	68365	25891	52965	48794	7371	9	5946.5	--	--
MWSmce499	685.27	523.22	686.279	C32H46O16	[M-H]-	Secoisolariciresinol diglucoside	Lignans and Coumarins	Lignans	257930-74-8	120650	179850	156320	93237	116860	119710	119250	160000	146730	--	--
Lmgn002253	695.2	353.09	696.19	C31H36O18	[M-H]-	Syringoylcaffeoylquinic acid-D-glucose	Phenolic acids	Phenolic acids	-	26805	184790	37652	42640	33469	52012	9	9	9	--	--
pmb0706	713.16	465.1	712.149	C30H32O20	[M+H]+	Quercetin-3-O-(6''-malonyl)glucosyl-5-O-glucoside	Flavonoids	Flavonols	-	2505.9	11673	1907.2	107240	74199	23891	82016	14458	80186	--	--
pmb0709	713.16	465.2	712.149	C30H32O20	[M+H]+	Quercetin-7-O-(6''-malonyl)glucosyl-5-O-glucoside	Flavonoids	Flavonols	-	32740	9	9	190500	42581	102530	216180	98724	305220	--	--
Lmmp002995	713.15	303.06	712.149	C30H32O20	[M+H]+	Quercetin-7-O-(2''-malonyl)glucosyl-5-O-glucoside	Flavonoids	Flavonols	-	39656	9399.5	10892	223880	28686	57943	227300	100410	272680	--	--
Hmcp001658	727.17	479.11	726.164	C31H34O20	[M+H]+	Isorhamnetin-3-O-(6''-malonylglucoside)-7-O-glucoside	Flavonoids	Flavonols	-	9	9	9	62321	21311	7410	26304	9	34503	--	--
Xmyp004678	727.21	287.05	726.201	C32H38O19	[M+H]+	Kaempferol-3-O-(2-O-Xylosyl-6-O-Rhamnosyl)Glucoside	Flavonoids	Flavones	-	9983.8	48192	12964	9073.2	38128	29144	13080	10641	10086	--	--
HJN094	729.15	407.07	730.153	C37H30O16	[M-H]-	Galloylprocyanidin B4	Tannins	Proanthocyanidins	-	149540	432390	376600	825010	361360	421130	1163300	264580	262300	--	--
Hmmn003584	739.19	593.14	740.209	C33H40O19	[M-H]-	Luteolin-7-O-rutinoside-5-O-rhamnoside	Flavonoids	Flavones	-	16189	22095	6031.8	13997	6421	4482.9	6072.5	4348.4	3661.8	--	--
Lmsp003881	741.22	287.06	740.216	C33H40O19	[M+H]+	Kaempferol-3-O-rutinoside-7-O-rhamnoside	Flavonoids	Flavonols	-	9	9	9	8666.5	9	9	78080	9652.5	9	--	--
HJAP061	743.2	303.05	742.195	C32H38O20	[M+H]+	Quercetin-3-O-(2''-O-arabinosyl)rutinoside	Flavonoids	Flavonols	-	64117	138980	63027	88115	128850	152140	28811	26650	28068	--	--
Hmcp001618	743.2	449.1	742.195	C32H38O20	[M+H]+	Quercetin-3-O-(2''-O-Xylosyl)rutinoside	Flavonoids	Flavonols	129235-39-8	9	9	9	19300	9	10134	5688	9	20321	C10175	ko00944
Lmsn004747	753.13	301	754.138	C35H30O19	[M-H]-	Papuabalanol A	Tannins	Tannin	-	126550	161640	119780	93677	91320	85426	69550	44954	12693	--	--
Hmdp001794	769.09	303.05	768.118	C35H28O20	[M+H]+	Quercetin-3-O-(2'',3''-digalloyl)-glucoside	Flavonoids	Flavonols	-	60272	80255	223920	110300	54522	39475	467480	4018.8	6713.2	--	--
Lmsp002982	773.21	303.05	772.206	C33H40O21	[M+H]+	Quercetin-3-O-sophoroside-7-O-rhamnoside	Flavonoids	Flavonols	-	11588	12390	7775.9	12332	60987	16686	50480	29224	32294	--	--
Zmqp002952	773.21	465.1	773.213	C33H41O21+	[M]+	Delphinidin-3-O-rutinoside-7-O-glucoside	Flavonoids	Anthocyanidins	-	23770	52080	13940	40964	218320	87851	129610	79754	87014	--	--
Lmsn004177	779.11	301	780.117	C36H28O20	[M-H]-	1-O-p-Coumaroyl-3-O-galloyl-4,6-(S)-HHDP-β-D-glucose	Phenolic acids	Phenolic acids	-	1330700	313750	923540	211360	391730	671010	812600	106270	133470	--	--
Lmhn002953	783.07	450.99	784.075	C34H24O22	[M-H]-	Pedunculagin	Tannins	Proanthocyanidins	113866-64-1	126860	38412	87158	65781	71888	50674	97757	9	9	C10236	--
Lmsn001369	783.07	301	784.076	C34H24O22	[M-H]-	Granatin A	Tannins	Tannin	73683-70-2	2702500	3256300	3253300	927020	2926700	2084500	2286800	374320	889220	--	--
Hmqn002062	783.07	301.01	784.076	C34H24O22	[M-H]-	Aristolochic rhizome	Tannins	Tannin	-	2933100	2645000	3208500	882980	2629800	2189600	2252600	344590	873970	--	--
Wmhn001788	785.08	301	786.083	C34H26O22	[M-H]-	Digalloyl-HHDP-glucose	Tannins	Tannin	-	235070	577780	1039600	275630	633620	353800	1653400	47964	206510	--	--
Zmhn004114	785.09	301	786.092	C34H26O22	[M-H]-	Nobotanin D	Phenolic acids	Phenolic acids	104758-06-7	127420	208410	261350	265900	59928	62049	142340	30480	51188	--	--
Hmqn003158	785.09	301.01	786.092	C34H26O22	[M-H]-	Sanguiin H1	Tannins	Tannin	-	235280	589100	997610	250820	695100	345170	1660500	28775	283280	--	--
MWS20203	785.08	301	786.092	C34H26O22	[M-H]-	Tercatain	Tannins	Tannin	-	132020	87938	140750	52694	100540	131040	205900	12687	28782	--	--
Lmsn002071	785.08	301	786.092	C34H26O22	[M-H]-	Tellimagrandin I	Tannins	Tannin	79786-08-6	155760	77818	436890	351680	143780	38983	137630	40767	30956	C10241	--
Lmsn003364	785.08	301	786.092	C34H26O22	[M-H]-	1,3-Di-O-galloyl-4,6-(S)-HHDP-β-D-glucose	Phenolic acids	Phenolic acids	87687-52-3	306890	516690	781690	219660	716680	342860	1672200	52488	243960	--	--
Zmhn003098	785.23	447.13	786.238	C38H42O18	[M-H]-	4-O-(6'-O-Glucosylcaffeoylglucosylferuloyl)-4-hydroxybenzyl alcohol	Phenolic acids	Phenolic acids	-	27232	35367	10374	5262.1	36875	28749	13633	27403	9	--	--
Zmhn000593	785.25	785.25	786.258	C35H46O20	[M-H]-	magnoloside B	Phenolic acids	Phenolic acids	-	2339600	6026500	11515000	2725600	8213500	4355600	20584000	596840	3505100	C17679	--
pmn001534	787.1	617.08	788.107	C34H28O22	[M-H]-	1,2,3,6-Tetra-O-Galloyl-D-Glucose	Phenolic acids	Phenolic acids	79886-50-3	2505900	2214400	4811800	1157600	3253900	1974400	8338900	124200	746850	C04516	--
pmn001535	787.1	465.1	788.107	C34H28O22	[M-H]-	1,3,4,6-Tetra-O-Galloyl-D-Glucose	Phenolic acids	Phenolic acids	-	43542	14917	105840	9996	41321	33502	376770	6825	9862	--	--
Lmsn004690	795.11	301	796.112	C36H28O21	[M-H]-	1-O-Caffeoyl-3-O-galloyl-4,6-(S)-HHDP-β-D-glucose	Phenolic acids	Phenolic acids	-	482370	547720	1302100	122940	892490	172520	220360	36032	102420	--	--
pmp001313	803.19	303.1	802.18	C33H38O23	[M+H]+	6-Hydroxykaempferol-3,6-O-Diglucoside-7-O-Glucuronic Acid	Flavonoids	Flavonols	-	2828600	2970800	3621900	1050100	2635200	1501200	1271700	405060	703820	--	--
Lmsn004334	809.12	301	810.128	C37H30O21	[M-H]-	1-O-Feruloyl-3-O-galloyl-4,6-(S)-HHDP-β-D-glucose	Phenolic acids	Phenolic acids	-	65346	47632	114310	19700	48062	44290	25878	24417	66457	--	--
pmn001647	865.2	713.2	866.206	C45H38O18	[M-H]-	Procyanidin C2	Tannins	Proanthocyanidins	37064-31-6	210070	520670	222120	355580	418050	289830	627490	112800	1155900	--	--
pmn001646	865.2	577.1	866.206	C45H38O18	[M-H]-	Procyanidin C1	Tannins	Proanthocyanidins	37064-30-5	16663	39497	20493	18952	30695	28197	44808	25446	87914	C17624	--
pmb2947	865.2	407.1	866.206	C45H38O18	[M-H]-	Catechin-catechin-catechin	Flavonoids	Flavanols	-	13498	80825	31072	47031	80426	58731	91986	22794	239670	--	--
Cmhn001611	935.09	633.08	936.086	C41H28O26	[M-H]-	Casuarictin	Tannins	Tannin	79786-00-8	129500	530290	340680	397920	192760	74398	324370	10334	6603.6	C10212	--
pmf0426	939.11	769.09	940.118	C41H32O26	[M-H]-	1,2,3,4,6-Penta-O-Galloyl-D-Glucose	Phenolic acids	Phenolic acids	14937-32-7	73036	56517	276650	78789	132340	68333	538590	9	14883	C04576	--
MWS20207	939.11	769.09	940.118	C41H32O26	[M-H]-	1,2,3,4,6-pen-O-galloyl-β-D-glucose	Phenolic acids	Phenolic acids	-	95798	81728	273920	47891	147780	92819	654940	2982.5	14984	--	--
Hmln001664	951.08	933.07	952.082	C41H28O27	[M-H]-	Geraniinic acid C	Tannins	Tannin	-	1311800	363160	3316800	267910	1496500	1521100	258970	15470	31821	--	--
Hmqn002738	951.09	301.01	952.082	C41H28O27	[M-H]-	Sanguiin H11	Tannins	Tannin	-	9	9511.5	23687	18026	28080	49720	45874	18020	14170	--	--
Hmln001763	951.08	907.09	952.082	C41H28O27	[M-H]-	Geraniinic acid B	Tannins	Tannin	-	2116900	368750	1060200	724940	1066400	1549500	1117400	88775	483840	--	--
Lmyn003183	953.09	301	954.097	C41H30O27	[M-H]-	Terchebin	Tannins	Tannin	20598-45-2	179990	154530	136700	127100	82339	208380	119070	32337	87626	--	--
Lmyn002400	971.1	633.08	972.108	C41H32O28	[M-H]-	Neochebulagic acid	Tannins	Tannin	28196-46-5	38810	37530	121250	49742	10498	38732	29220	15235	16650	--	--
Cmhn001994	1103.09	1059.1	1104.09	C48H32O31	[M-H]-	Platycaryanin A	Tannins	Tannin	160210-37-7	817570	163960	264710	69846	235640	400410	557270	9008	69214	--	--
Cmhn001843	1103.09	1059.11	1104.09	C48H32O31	[M-H]-	Glansrin A	Tannins	Tannin	-	103900	155750	54002	141420	61677	99942	161560	12510	25311	--	--
pmn001650	1153.26	575.1	1154.27	C60H50O24	[M-H]-	Cinnamtannin B2	Tannins	Tannin	88038-12-4	23340	27397	23296	26555	27804	18024	43414	7448.2	42147	C17629	--
pmp000102	1155.28	867.21	1154.27	C60H50O24	[M+H]+	Arecatannin A1	Tannins	Tannin	-	59541	93697	49863	77764	93086	53436	81538	16094	82788	C17894	--
pmp000103	1155.28	867.21	1154.27	C60H50O24	[M+H]+	Arecatannin A2	Tannins	Tannin	79763-29-4	34819	69669	39942	59302	40141	46006	53513	9	73542	C17893	--

## Sheet: Supplementary table 2
Supplementary Table S2. Retention time(RT), declustering potential (DP) and collision energy (CE) of 30 key metabolites
Compounds	Rt (min)	DP	CE
Cinnamic acid	5.22	-40	-30
p-Coumaric acid	3.79	20	30
Gallic acid	1.75	-20	-20
Ferulic Acid	4	40	20
Chlorogenic acid (3-O-Caffeoylquinic acid)	2.74	-20	-20
Naringenin (5,7,4'-Trihydroxyflavanone)	5.54	-40	-30
Kaempferol (3,5,7,4'-Tetrahydroxyflavone)	5.79	50	30
Catechin	2.99	-60	-20
Epicatechin	3.4	50	30
Caffeic acid	3.38	-20	-20
1-O-Galloyl-D-glucose	2.11	-80	-30
3-O-Galloyl-D-glucose	1.54	-50	-30
Coniferaldehyde	4.64	40	20
Sinapyl alcohol	3.83	-40	-30
Ellagic acid	3.75	-60	-40
Quercetin-3-O-rutinoside (Rutin)	3.78	50	30
Kaempferol-3-O-(6''-p-Coumaroyl)glucoside (Tiliroside)	4.92	-60	-40
Pelargonidin-3-O-glucoside	2.75	40	30
Cyanidin-3-O-rutinoside (Keracyanin)	2.62	85	35
Cyanidin-3-O-arabinoside	2.7	50	30
Catechin	2.99	-60	-20
Quercetin-3-O-rhamnoside(Quercitrin)	4.28	50	40
Quercetin-3-O-xyloside (Reynoutrin)	4.13	50	30
Quercetin-3-O-galactoside (Hyperin)	3.65	-60	-40
Kaempferol-3-O-rutinoside(Nicotiflorin)	3.9	-50	-30
Phloretin	5.52	-60	-20
Pinostrobin	8.43	49	25
Gallocatechin	2.34	40	20
Methyl gallate	3.17	-50	-30
Quercetin-4'-O-glucoside (Spiraeoside)	3.8	-20	-30

## Sheet: Supplementary table 3
Supplementary Table S3. High-resolution mass spectrometry settings
Parameter	ESI+	ESI-
Curtain Gas	25	25
IonSpray Voltage	5500	4500
Temperature	500	500
Ion Source Gas1	50	50
Ion Source Gas2	50	50
Declustering Potential	60	60
Collision Energy	30	30
Collision Energy Spread	15	15

## Sheet: Supplementary table 4
Supplementary Table S4 Source, TOF-MS and product ion scan parameters.
	Conditions	Parameters
source parameters	ion source gas 1 (GAS1)	50 psi
	ion source gas 2 (GAS2)	50 psi
	curtaingas (CUR)	25 psi
	temperature (TEM)	500 °C
	declustering potential (DP)	60 V, or -60 V in positive or negative modes, respectively
	ion spray voltage floating (SVF)	5500 or-4500 V in positive or negative modes, respectively
TOF-MS scan parameters	mass range	50-1000 Da
	accumulation time	200 ms
product ion scan parameters	mass range	50-1000 Da
	accumulation time	50 ms
	collision energy	30 or-30 V in positive or negative modes
	collision energy spread	15
	intensity	100 cps
	mass tolerance	50 ppm
	maximum number of candidate ions to monitor per cycle	10
